# Supplementary material for: De novo Transcriptome Analysis Reveals Distinct Defense Mechanisms by Young and Mature Leaves of Hevea brasiliensis (Para Rubber Tree)
Source: Sci Rep. 2016 Sep 13;6:33151. doi: 10.1038/srep33151 (PMC5020607; doi:10.1038/srep33151)
Supplement: Supplementary Table S1 [file srep33151-s2.xls]

## Sheet: Sheet1
Table S1. Differentially expressed genes between leaf development stage I and stage II
Unigene_ID	logFC	logCPM	PValue	FDR
XP_006384554	8.22224	9.87046	7.94435e-20	3.11712e-15
XP_002511115	-12.0115	4.75193	4.50697e-16	8.84199e-12
XP_006379276	6.50554	9.69788	5.53569e-15	7.24013e-11
XP_007153177	8.64499	4.84245	1.90831e-14	1.87191e-10
XP_004501847	-6.77653	5.64449	4.36014e-14	3.42158e-10
XP_004134848	8.48483	4.68569	5.52691e-14	3.61432e-10
XP_002518913	-6.65938	5.5281	9.60516e-14	5.38397e-10
XP_006435378	5.8365	7.72559	8.48668e-13	4.1624e-09
XP_003633295	5.57645	10.3081	2.30612e-12	1.00539e-08
XP_006379530	-5.39311	7.67233	1.10984e-11	4.35467e-08
XP_007023623	-6.32502	4.21258	1.51908e-11	4.967e-08
XP_002312212	-10.4373	3.16906	1.46867e-11	4.967e-08
XP_007019266	6.51671	4.23133	1.74243e-11	5.25907e-08
CBI37917	6.87096	4.02683	2.05552e-11	5.76089e-08
XP_002521476	-5.37774	6.17897	2.58883e-11	6.77187e-08
XP_002530881	5.13488	9.35669	4.48282e-11	1.09933e-07
comp58787_c0_seq1	4.95956	9.80598	1.35788e-10	3.13406e-07
AAY43213	5.43759	4.71076	2.15618e-10	4.70011e-07
XP_002518577	-6.32618	2.94521	6.98725e-10	1.44294e-06
XP_007043202	-6.83584	2.54353	8.14455e-10	1.59784e-06
XP_002509490	5.04479	4.95512	9.0514e-10	1.69119e-06
XP_002513915	4.81128	5.81212	1.15359e-09	2.05742e-06
XP_002509843	5.22527	4.34346	1.33765e-09	2.28197e-06
XP_002514787	4.56192	8.82866	1.85214e-09	3.02801e-06
XP_002527752	5.48921	3.64061	2.71217e-09	4.09297e-06
XP_002514304	-5.52053	3.41746	2.64999e-09	4.09297e-06
comp58809_c0_seq1	4.47861	8.00519	3.54547e-09	5.15236e-06
comp48397_c3_seq1	9.49805	2.37619	4.33351e-09	5.86325e-06
comp246017_c0_seq1	-9.52629	2.25687	4.33351e-09	5.86325e-06
XP_002300174	4.60263	4.96539	8.52225e-09	1.11463e-05
XP_002524159	-4.22892	8.62769	1.49317e-08	1.88992e-05
comp39525_c0_seq1	9.21351	2.11281	2.28675e-08	2.6128e-05
XP_007032197	-9.25605	1.98882	2.28675e-08	2.6128e-05
XP_002517749	4.40288	5.04693	2.33066e-08	2.6128e-05
XP_002298074	4.15966	9.36245	2.23294e-08	2.6128e-05
XP_002517827	4.31599	5.51969	2.40822e-08	2.62476e-05
XP_002511669	-5.15698	3.06162	2.49039e-08	2.64096e-05
comp36844_c0_seq1	9.19686	2.09748	2.56226e-08	2.64567e-05
XP_007213994	-6.24384	1.96137	2.87473e-08	2.8922e-05
XP_002522129	-6.22003	1.9382	3.22964e-08	3.16803e-05
comp47001_c0_seq2	-5.67481	2.30445	3.62368e-08	3.43046e-05
XP_004296446	-4.78058	3.17175	3.67203e-08	3.43046e-05
XP_007012625	4.43862	4.27785	5.18524e-08	4.68714e-05
XP_002513589	-4.32512	4.37295	5.25612e-08	4.68714e-05
BAJ53216	-4.10714	5.68211	5.77326e-08	5.03389e-05
XP_002526723	5.58049	2.80489	6.10799e-08	5.20998e-05
ADO24300	4.09274	6.16676	6.37025e-08	5.31807e-05
XP_002523367	4.26153	4.64471	6.95595e-08	5.68605e-05
XP_002513386	4.13968	5.43536	7.54057e-08	6.03815e-05
XP_002522246	-4.15309	4.74883	7.77473e-08	6.10114e-05
XP_002518587	4.89083	3.08126	1.00314e-07	7.71768e-05
XP_002517173	-4.20961	4.38812	1.02444e-07	7.72997e-05
XP_007017509	-3.94538	6.73224	1.08364e-07	7.87385e-05
XP_002299619	4.38451	3.86247	1.06569e-07	7.87385e-05
XP_007013977	-5.4744	2.10985	1.18458e-07	8.45077e-05
XP_002514050	3.99128	5.44665	1.48736e-07	9.89145e-05
XP_002517160	8.90044	1.8262	1.46828e-07	9.89145e-05
XP_006369499	-5.95749	1.68428	1.46828e-07	9.89145e-05
XP_002321647	4.66448	3.42	1.41846e-07	9.89145e-05
XP_002531248	-4.83254	2.74706	1.74289e-07	0.000113977
XP_002527258	6.06629	2.37977	2.19039e-07	0.000140893
XP_007018428	-3.80554	6.90519	2.46621e-07	0.000156075
XP_002533152	4.96803	2.76996	2.66421e-07	0.000165543
XP_002515296	4.36287	3.53481	2.7002e-07	0.000165543
XP_002321191	-4.86742	2.46914	2.80629e-07	0.0001694
XP_002306519	8.77144	1.70916	2.97358e-07	0.000174141
XP_002325384	-8.8032	1.54474	2.97358e-07	0.000174141
XP_002320723	-4.11056	3.71114	3.45995e-07	0.000199644
XP_006469095	5.27895	2.52695	3.60365e-07	0.000204922
XP_002529413	-3.86206	4.90034	4.01865e-07	0.000225257
XP_002522131	-4.78006	2.38533	4.65718e-07	0.000257371
Potri.004G088400.1	3.98496	4.05732	5.02881e-07	0.000274049
XP_002516196	4.17045	3.51985	5.39733e-07	0.000284027
XP_002518767	3.97352	4.22167	5.39901e-07	0.000284027
BAJ53257	-4.02083	3.7955	5.42907e-07	0.000284027
XP_002521100	-4.9227	2.12617	5.81628e-07	0.000300281
comp50366_c0_seq1	3.80183	4.86315	6.00497e-07	0.000305996
XP_002518350	3.69916	5.93261	6.38359e-07	0.000317054
XP_002319402	-8.67226	1.41792	6.35441e-07	0.000317054
XP_006591550	3.59903	9.57696	6.59658e-07	0.000319543
XP_002509650	-5.16373	1.81163	6.54689e-07	0.000319543
XP_002510564	3.58085	9.43691	7.37044e-07	0.000352676
XP_002522021	3.57088	10.7598	7.68966e-07	0.000363517
XP_007025086	-3.62635	6.12498	8.32521e-07	0.000388876
XP_002520541	8.55334	1.51278	8.75702e-07	0.000404234
XP_002510845	3.73536	4.89343	9.27474e-07	0.000418291
XP_002521461	-4.0867	3.27639	9.24063e-07	0.000418291
comp31002_c0_seq1	-3.95254	3.26461	1.01858e-06	0.000454161
XP_006372528	3.81019	4.22771	1.04416e-06	0.000460332
XP_007035759	3.57528	6.37047	1.09705e-06	0.000478277
XP_002516873	3.53227	7.58798	1.13045e-06	0.000487421
XP_002319968	3.7566	4.44691	1.15643e-06	0.000493204
XP_006375281	4.30125	3.08626	1.17282e-06	0.000494817
comp13267_c0_seq1	-3.89685	3.50986	1.20291e-06	0.000502113
XP_007037789	3.53689	6.43221	1.31619e-06	0.000543613
XP_002529917	-3.49324	7.05098	1.43238e-06	0.000585442
XP_002305059	-3.85508	3.37824	1.6113e-06	0.000651781
XP_006381632	3.42641	9.99607	1.8184e-06	0.000728048
XP_002304502	3.67471	4.17622	1.98714e-06	0.000787569
XP_002509820	3.40647	9.35534	2.06341e-06	0.000809621
cassava4.1_023760m	-3.57077	4.59542	2.20461e-06	0.000856457
XP_006372767	3.61189	4.37502	2.41413e-06	0.00092866
comp30849_c0_seq1	-3.98889	2.77457	2.43852e-06	0.000928935
XP_002517648	-3.45022	5.61581	2.5815e-06	0.000973945
XP_006385727	-3.92578	3.00097	2.62924e-06	0.00098251
XP_002307374	3.38416	6.89661	2.88075e-06	0.00106634
XP_002511269	3.63594	4.20942	2.95494e-06	0.00107355
cassava4.1_005110m	8.32722	1.31133	2.94065e-06	0.00107355
comp52155_c2_seq1	4.89725	2.18039	3.11465e-06	0.001111
comp47310_c0_seq1	4.89725	2.18039	3.11465e-06	0.001111
AFR43276	3.32259	12.435	3.28298e-06	0.00112634
XP_002323221	-4.8689	1.53353	3.28997e-06	0.00112634
XP_002533544	3.66319	3.76461	3.22502e-06	0.00112634
XP_002521418	-3.532	4.37692	3.30121e-06	0.00112634
XP_002514866	-4.8689	1.53353	3.28997e-06	0.00112634
XP_002534353	-3.60988	3.70019	3.59256e-06	0.00121518
XP_002512875	-3.39908	5.21526	3.87335e-06	0.00128796
comp37514_c0_seq1	4.84786	2.13602	3.84753e-06	0.00128796
XP_002513135	-3.32995	6.52961	3.90748e-06	0.00128839
XP_002518804	8.26468	1.25604	4.27844e-06	0.00137601
XP_002514889	-3.3727	5.30668	4.27148e-06	0.00137601
XP_002531552	8.26468	1.25604	4.27844e-06	0.00137601
XP_002509512	-3.30636	6.59791	4.4035e-06	0.00140472
XP_002509703	5.50275	1.86766	5.07388e-06	0.00160551
ADO15282	-3.54139	3.57022	5.2842e-06	0.00165869
ACN11576	-3.24528	8.1059	5.55655e-06	0.00170992
XP_002517910	-3.26035	7.12915	5.49929e-06	0.00170992
XP_002533086	-3.40814	4.41127	5.57814e-06	0.00170992
XP_002526221	-5.67184	1.41204	6.00382e-06	0.00181209
comp18063_c1_seq1	3.25921	6.85223	5.97561e-06	0.00181209
comp81991_c0_seq1	4.00013	2.5705	6.22673e-06	0.00186226
XP_002514940	-3.51699	3.40412	6.26497e-06	0.00186226
XP_002521270	-3.61782	3.05944	6.42141e-06	0.00188028
comp48772_c0_seq1	4.15745	2.41539	6.40675e-06	0.00188028
XP_002514651	-3.234	6.69665	6.50275e-06	0.00188999
comp39087_c0_seq1	3.72445	3.11649	6.78549e-06	0.00195766
XP_002511785	3.87414	2.90916	6.90942e-06	0.00197887
XP_002318460	3.37478	4.47527	7.0404e-06	0.00200177
XP_002531398	-4.16925	2.1175	7.25586e-06	0.00203356
comp41966_c0_seq1	4.36809	2.22726	7.25586e-06	0.00203356
EPS61425	3.97507	2.54821	7.31836e-06	0.00203653
XP_002510305	-8.18825	0.957631	7.72046e-06	0.00213329
XP_007025010	3.94957	2.52557	7.94171e-06	0.00217908
XP_002519106	-3.7036	2.79463	8.93082e-06	0.00243346
XP_002514098	3.16251	7.22195	9.61701e-06	0.00257519
XP_002532967	3.15582	7.50837	9.64786e-06	0.00257519
XP_002523531	-3.15854	6.9826	9.59531e-06	0.00257519
XP_002315433	-3.20114	4.97412	1.1449e-05	0.0030353
XP_002298083	-4.07777	2.03261	1.2131e-05	0.00319452
XP_002529311	-3.28727	4.1138	1.29019e-05	0.00336839
XP_002313455	3.10554	7.40214	1.29629e-05	0.00336839
XP_002315457	4.61186	1.92561	1.34086e-05	0.00346126
XP_002299277	-3.13129	5.46107	1.4522e-05	0.00372418
XP_002515806	-4.15957	1.80163	1.5141e-05	0.00383282
comp34866_c0_seq1	4.592	1.90803	1.5141e-05	0.00383282
cassava4.1_016538m	-4.13162	1.77591	1.71225e-05	0.00430664
XP_002522422	-3.32607	3.37369	1.76766e-05	0.00441769
XP_002525621	-3.16229	4.61197	1.80817e-05	0.0044218
XP_002529553	-3.32716	3.23116	1.81438e-05	0.0044218
comp43457_c0_seq2	7.94393	0.97551	1.79859e-05	0.0044218
Glyma.03G170800.1.p	-3.08364	5.66713	1.79043e-05	0.0044218
XP_002301023	3.05584	6.3204	1.90106e-05	0.00459074
XP_002520443	-3.55111	2.77844	1.9071e-05	0.00459074
XP_002308001	-3.25329	3.8205	1.92538e-05	0.00460648
orange1.1g026333m	-3.6733	2.12939	1.97128e-05	0.00468771
XP_002519687	3.29273	3.90191	1.99376e-05	0.00471259
XP_002521953	3.7863	2.38148	2.04403e-05	0.00477389
XP_002522490	-3.02853	6.86114	2.04307e-05	0.00477389
XP_002512876	-5.4025	1.16016	2.2545e-05	0.00518532
CAN71996	7.90345	0.940504	2.24824e-05	0.00518532
XP_002303794	2.99836	7.87607	2.25983e-05	0.00518532
XP_002524500	2.99628	7.4673	2.32978e-05	0.00531474
comp31452_c2_seq1	-3.37381	2.83685	2.47862e-05	0.00562159
XP_002520146	3.1735	4.04032	2.52135e-05	0.00568564
comp41956_c0_seq1	5.16116	1.56401	2.65437e-05	0.0059514
XP_002309124	2.95209	9.46391	2.71e-05	0.0060416
XP_002510317	-7.9262	0.715374	2.82471e-05	0.00626175
XP_004287985	3.60749	2.67284	2.87467e-05	0.00633671
XP_002529587	-2.99022	5.82678	2.95239e-05	0.00647168
XP_002528264	2.93616	8.32045	3.06978e-05	0.00669161
XP_002515978	3.68176	2.29004	3.23953e-05	0.00702262
comp52095_c0_seq1	4.08961	1.98137	3.2849e-05	0.00704314
comp53253_c0_seq1	4.07028	1.96447	3.2849e-05	0.00704314
XP_002304697	-3.10794	3.95236	3.48039e-05	0.00742174
XP_002524209	-7.86756	0.661952	3.56805e-05	0.00752686
XP_002315208	-7.86756	0.661952	3.56805e-05	0.00752686
XP_002522132	-3.47098	2.44711	3.6872e-05	0.00773661
XP_002519633	3.11135	4.09349	3.73021e-05	0.00778523
XP_002534524	3.31634	2.89995	4.26426e-05	0.00885275
XP_002532371	-2.92661	5.37547	4.37005e-05	0.00902462
XP_002526220	-3.74898	1.98368	4.49665e-05	0.00923744
XP_002515304	2.89723	6.35154	4.55993e-05	0.00931865
XP_002307397	3.10575	3.6696	4.6417e-05	0.00943661
XP_002532566	-3.14531	3.06785	4.78756e-05	0.00968297
XP_002513886	2.88411	6.16889	4.87603e-05	0.00979605
XP_007014976	-2.90246	5.53005	4.89341e-05	0.00979605
