# Supplementary material for: De novo Transcriptome Analysis Reveals Distinct Defense Mechanisms by Young and Mature Leaves of Hevea brasiliensis (Para Rubber Tree)
Source: Sci Rep. 2016 Sep 13;6:33151. doi: 10.1038/srep33151 (PMC5020607; doi:10.1038/srep33151)
Supplement: Supplementary Table S2 [file srep33151-s3.xls]

## Sheet: Sheet2
Table S2. Differentially expressed genes between leaf development stage II and stage III
Unigene_ID	logFC	logCPM	PValue	FDR
30835.m000018	11.4802	4.17667	1.57624e-14	1.15794e-10
Medtr0002s0250.1	8.50339	4.18508	1.49252e-14	1.15794e-10
Thecc1EG046423t1	11.4993	4.19585	1.37597e-14	1.15794e-10
Medtr4g451275.1	11.4706	4.16698	1.66515e-14	1.15794e-10
Brara.I00052.1.p	11.4946	4.19107	1.41367e-14	1.15794e-10
876340	8.60513	4.28698	7.53407e-15	1.15794e-10
WP_007463395	11.3756	4.07158	3.10891e-14	1.85309e-10
BAJ11784	8.14643	3.8277	1.62215e-13	8.4603e-10
30750.m000022	10.8664	3.56032	9.15533e-13	4.24441e-09
sp|A6MVX4|RPOB_RHDSA	10.8215	3.51532	1.22566e-12	5.11395e-09
0711245A	-10.5882	3.35929	4.99652e-12	1.89523e-08
XP_002522020	-5.35194	8.16647	1.35617e-11	4.71542e-08
Migut.D01434.1.p	10.4118	3.10427	1.73037e-11	5.55369e-08
sp|B9F3B6|SSDH_ORYSJ	10.35	3.04234	2.56446e-11	7.64282e-08
sp|Q9TKX3|CYSA_NEPOL	7.14093	2.82415	1.05443e-10	2.93299e-07
28000.m000055	10.0851	2.77713	1.37805e-10	3.38222e-07
sp|Q42677|TKT7_CRAPL	10.0851	2.77713	1.37805e-10	3.38222e-07
XP_002511785	-9.99721	2.79575	2.08782e-10	4.83956e-07
ACN11576	-5.26233	4.75403	3.6688e-10	8.00553e-07
sp|Q9MUN1|CYSA_MESVI	9.91061	2.60279	4.02924e-10	8.00553e-07
XP_002527752	4.81488	8.38997	3.89724e-10	8.00553e-07
sp|Q9M7Z1|ODB2_ARATH	9.86715	2.55943	5.4754e-10	1.03843e-06
XP_003554732	-4.95086	5.82804	5.91519e-10	1.07307e-06
31578.m000014	9.82235	2.51475	6.93525e-10	1.15747e-06
cassava4.1_011409m	9.82235	2.51475	6.93525e-10	1.15747e-06
EZA20521	-9.79919	2.60885	7.51319e-10	1.20569e-06
sp|P53385|HUTU_TRIRP	9.74443	2.43713	1.13224e-09	1.74968e-06
33645.m000024	9.72833	2.4211	1.23156e-09	1.8352e-06
34826.m000023	9.66207	2.35518	1.89581e-09	2.72761e-06
sp|P49608|ACOC_CUCMA	7.02556	2.70964	2.15843e-09	3.00195e-06
sp|Q40648|KCAB_ORYSJ	9.6103	2.30373	2.4786e-09	3.33604e-06
WP_010540976	9.59262	2.28617	2.97568e-09	3.87992e-06
cassava4.1_019438m	4.6355	5.4708	3.57886e-09	4.52497e-06
30931.m000026	9.48173	2.17619	5.80018e-09	6.2053e-06
XP_002527404	-4.3751	9.56969	5.71906e-09	6.2053e-06
Brara.H02456.1.p	9.48173	2.17619	5.80018e-09	6.2053e-06
comp60423_c0_seq1	6.87074	2.55632	5.6223e-09	6.2053e-06
sp|O04196|ISOA1_ARATH	9.50082	2.1951	5.25811e-09	6.2053e-06
YP_004334141	9.48173	2.17619	5.80018e-09	6.2053e-06
XP_002305969	4.36237	6.15137	1.03924e-08	1.08403e-05
XP_003553275	4.91523	3.46965	1.10411e-08	1.12361e-05
28854.m000050	9.34059	2.0366	1.31916e-08	1.25092e-05
sp|Q39243|TRXB1_ARATH	9.34059	2.0366	1.31916e-08	1.25092e-05
cassava4.1_017088m	9.34059	2.0366	1.31916e-08	1.25092e-05
YP_002957277	9.31925	2.01554	1.46906e-08	1.36211e-05
XP_002266808	4.25272	7.20141	1.57353e-08	1.42376e-05
Brara.G03729.1.p	9.29758	1.99417	1.63792e-08	1.42376e-05
sp|P29344|RR1_SPIOL	9.29758	1.99417	1.63792e-08	1.42376e-05
XP_004134848	4.20207	8.90388	1.7337e-08	1.47626e-05
sp|P29409|PGKH_SPIOL	9.27559	1.9725	1.82837e-08	1.49583e-05
WP_003963722	9.27559	1.9725	1.82837e-08	1.49583e-05
XP_002519466	-9.23169	2.07949	2.04348e-08	1.63965e-05
XP_002517955	-9.21504	2.06411	2.28675e-08	1.76689e-05
sp|Q7F9I1|CLPC1_ORYSJ	9.25326	1.9505	2.28675e-08	1.76689e-05
XP_002516196	4.17175	7.60497	2.38085e-08	1.80616e-05
XP_002517624	-4.47771	4.53529	2.45017e-08	1.82555e-05
XP_002531565	5.26001	2.82828	2.53392e-08	1.85483e-05
sp|O65351|SUBL_ARATH	9.20753	1.9055	2.87473e-08	2.03297e-05
sp|Q6B8N5|IF3C_GRATL	9.20753	1.9055	2.87473e-08	2.03297e-05
sp|Q0WML0|AB27B_ARATH	6.57496	2.26479	3.30299e-08	2.2969e-05
XP_002526683	-4.14841	6.82018	3.42738e-08	2.33227e-05
sp|Q8LBP4|ALB3_ARATH	9.16031	1.85909	3.63334e-08	2.33227e-05
sp|Q5Z974|FTSH1_ORYSJ	9.16031	1.85909	3.63334e-08	2.33227e-05
sp|Q07463|PUR7_VIGAC	9.16031	1.85909	3.63334e-08	2.33227e-05
31294.m000038	9.16031	1.85909	3.63334e-08	2.33227e-05
27724.m000018	9.13611	1.83533	4.09326e-08	2.58768e-05
AHM88033	-5.65285	2.80094	4.62082e-08	2.8776e-05
CBI37917	4.04138	8.06871	4.90426e-08	3.0092e-05
WP_018831672	9.11149	1.81119	5.21778e-08	3.15517e-05
comp27681_c0_seq1	4.64913	3.21279	5.5752e-08	3.32314e-05
XP_002526723	-5.62293	2.77309	5.69228e-08	3.34513e-05
Medtr0681s0010.1	9.08644	1.78665	5.90433e-08	3.42156e-05
MDP0000193992	9.06095	1.76169	6.69157e-08	3.82465e-05
sp|Q06W39|DNAK_PYRHA	9.03501	1.73632	7.59584e-08	4.28282e-05
XP_002523189	-6.26349	2.49124	8.26415e-08	4.59751e-05
XP_002527782	4.21782	4.31108	8.63711e-08	4.62019e-05
sp|Q8GTQ9|SUCA1_SOLLC	9.00859	1.7105	8.63636e-08	4.62019e-05
Migut.K00674.1.p	9.00859	1.7105	8.63636e-08	4.62019e-05
sp|Q0PGJ6|AKRC9_ARATH	8.98167	1.68423	9.83586e-08	5.12989e-05
sp|Q6ZDY8|SDHA_ORYSJ	8.98167	1.68423	9.83586e-08	5.12989e-05
ADO24300	3.88353	10.0266	1.16408e-07	5.99629e-05
XP_002516989	-3.86526	8.43075	1.42821e-07	7.04167e-05
XP_002315433	-8.89789	1.77305	1.46828e-07	7.04167e-05
XP_002513940	-8.89789	1.77305	1.46828e-07	7.04167e-05
34515.m000028	8.92629	1.63025	1.46828e-07	7.04167e-05
YP_007674015	6.31596	2.01146	1.464e-07	7.04167e-05
28633.m000035	8.92629	1.63025	1.46828e-07	7.04167e-05
XP_006379530	-6.12123	2.35955	1.82151e-07	8.63646e-05
Lus10032806	8.8687	1.57426	1.93558e-07	8.97334e-05
28920.m000046	8.8687	1.57426	1.93558e-07	8.97334e-05
XP_006370005	-3.87905	6.18877	2.02929e-07	9.30441e-05
sp|Q8W4K3|CAAT4_ARATH	8.83901	1.54545	2.22885e-07	0.000101083
XP_002319566	3.86512	5.70009	2.26723e-07	0.000101718
XP_002526412	-4.76619	2.89494	2.365e-07	0.000104976
29067.m000027	4.30911	3.34085	2.49969e-07	0.000109786
XP_002515925	4.34952	3.09357	2.66998e-07	0.000116044
36084.m000029	8.80871	1.51608	2.97358e-07	0.000127907
comp52174_c0_seq1	4.84123	2.42384	3.04815e-07	0.000129776
XP_002509714	-3.84379	5.64083	3.14455e-07	0.000132529
XP_002519637	4.07534	3.97527	3.22615e-07	0.000134608
orange1.1g017179m	8.77775	1.48612	3.44558e-07	0.000139576
40994.m000014	8.77775	1.48612	3.44558e-07	0.000139576
WP_021362337	8.77775	1.48612	3.44558e-07	0.000139576
XP_002524300	-3.8277	5.3607	3.74828e-07	0.000150378
sp|B9DFG3|ISE2_ARATH	8.74611	1.45556	4.00132e-07	0.000151774
sp|Q9SZ83|Y4967_ARATH	8.74611	1.45556	4.00132e-07	0.000151774
Medtr0448s0020.1	8.74611	1.45556	4.00132e-07	0.000151774
XP_002535687	3.90763	4.30111	3.92651e-07	0.000151774
50011.m000015	8.74611	1.45556	4.00132e-07	0.000151774
YP_003327462	8.74611	1.45556	4.00132e-07	0.000151774
XP_002509510	-3.87591	4.90784	4.07228e-07	0.000153074
XP_002517961	-3.66783	10.4823	4.31349e-07	0.000160693
Potri.001G424900.1	8.71377	1.42435	4.65727e-07	0.000171965
sp|O65639|CSP1_ARATH	8.68068	1.39249	5.43348e-07	0.000195437
sp|Q93XE1|CHMO_AMATR	8.68068	1.39249	5.43348e-07	0.000195437
sp|Q9LPR4|LEU11_ARATH	8.68068	1.39249	5.43348e-07	0.000195437
XP_002303355	-4.85671	2.59632	5.63816e-07	0.000201066
XP_002521410	-3.84082	4.62671	5.97518e-07	0.000211278
28953.m000082	8.64682	1.35993	6.35441e-07	0.000213816
XP_002312715	-3.82996	4.77105	6.19223e-07	0.000213816
Potri.009G097400.1	8.64682	1.35993	6.35441e-07	0.000213816
Glyma.15G209000.1.p	8.64682	1.35993	6.35441e-07	0.000213816
XP_002309852	-8.62289	1.52375	6.35441e-07	0.000213816
48414.m000017	8.64682	1.35993	6.35441e-07	0.000213816
comp16754_c0_seq1	-5.90143	2.15752	6.44788e-07	0.000215225
XP_002512551	-4.04612	3.61182	6.58007e-07	0.000217894
XP_002512299	-3.63309	6.87723	6.99659e-07	0.000229863
XP_002314046	-3.63644	6.38557	7.36397e-07	0.000240042
XP_002530417	3.9506	3.62463	7.42513e-07	0.00024016
sp|P29214|DBH_GUITH	6.00004	1.70583	8.42045e-07	0.000270258
evm.TU.contig_28899.2	8.61214	1.32665	8.75702e-07	0.000278914
XP_002326057	-3.59462	6.58013	8.87446e-07	0.000280514
sp|P49360|GCSH_FLAPU	8.57661	1.29262	1.03208e-06	0.000323777
XP_002531427	-3.87656	3.8875	1.08981e-06	0.000339338
XP_007153177	-3.69679	4.91503	1.10071e-06	0.000340194
sp|O22951|NUD22_ARATH	8.54018	1.2578	1.21973e-06	0.000368782
XP_007013423	-3.54291	6.73318	1.21434e-06	0.000368782
ETT25566	8.54018	1.2578	1.21973e-06	0.000368782
XP_002318994	-3.5158	6.73919	1.38e-06	0.000414239
XP_002512377	-3.59701	5.18056	1.39816e-06	0.000416692
36037.m000014	8.50281	1.22216	1.4456e-06	0.000421792
34829.m000038	8.50281	1.22216	1.4456e-06	0.000421792
sp|Q8L7S8|RH3_ARATH	8.50281	1.22216	1.4456e-06	0.000421792
XP_007178344	-3.49433	6.47616	1.6254e-06	0.00047096
34418.m000029	4.42522	2.33786	1.63754e-06	0.000471205
31158.m000014	8.46444	1.18565	1.71836e-06	0.000491074
XP_002525813	-3.65302	4.4548	1.80743e-06	0.000513015
XP_002515978	3.50078	5.65309	1.89632e-06	0.00053461
XP_002520219	-3.71123	3.91163	2.00367e-06	0.000555095
XP_003927455	-3.53843	5.09519	2.04574e-06	0.000555095
33012.m000014	8.42502	1.14824	2.04881e-06	0.000555095
sp|Q6Z6L5|HSP19_ORYSJ	8.42502	1.14824	2.04881e-06	0.000555095
sp|Q1XDF6|ILVB_PYRYE	8.42502	1.14824	2.04881e-06	0.000555095
28675.m000034	8.42502	1.14824	2.04881e-06	0.000555095
XP_002518781	-3.94977	3.2478	2.1506e-06	0.000575203
XP_002509647	4.21417	2.60994	2.14878e-06	0.000575203
Q7XSK0	-3.61225	4.57175	2.20461e-06	0.000585892
XP_007220306	-3.55435	4.97433	2.25923e-06	0.000596609
XP_006492749	-8.34537	1.27539	2.45054e-06	0.000643058
XP_002519929	-3.39557	7.22873	2.56915e-06	0.00066997
XP_002531506	-5.64201	1.92153	2.73851e-06	0.000709699
sp|Q8S0J7|IM30_ORYSJ	8.3845	1.10988	2.94065e-06	0.000735372
sp|Q6ERS0|CIPKR_ORYSJ	8.3845	1.10988	2.94065e-06	0.000735372
sp|Q8RXU4|THA1_ARATH	8.3845	1.10988	2.94065e-06	0.000735372
sp|O23968|GPX4_HELAN	8.3845	1.10988	2.94065e-06	0.000735372
XP_007030982	-3.53968	4.60004	2.94332e-06	0.000735372
sp|Q5KTS5|GRDH_DAUCA	8.3845	1.10988	2.94065e-06	0.000735372
XP_007050449	-3.38044	6.10874	3.4494e-06	0.000856684
sp|Q6ERS4|CIPKG_ORYSJ	8.34281	1.07052	3.54078e-06	0.000858927
Aquca_058_00104.7	8.34281	1.07052	3.54078e-06	0.000858927
sp|Q94AX4|DLD_ARATH	8.34281	1.07052	3.54078e-06	0.000858927
Medtr1g076310.1	8.34281	1.07052	3.54078e-06	0.000858927
XP_002306519	3.41579	5.03623	3.66391e-06	0.000883659
XP_002522765	3.40226	5.17353	3.7742e-06	0.000905026
XP_002518990	3.56932	3.7038	3.98522e-06	0.000948104
XP_002527258	3.35954	5.69888	3.99929e-06	0.000948104
sp|O04983|ACCC_ARATH	8.29988	1.03011	4.27844e-06	0.000997283
54160.m000014	8.29988	1.03011	4.27844e-06	0.000997283
sp|P27819|ILVB3_BRANA	8.29988	1.03011	4.27844e-06	0.000997283
XP_006580873	-3.28676	8.02263	4.42646e-06	0.00102605
XP_002523143	-3.29756	6.70394	4.75699e-06	0.00109658
XP_007052016	-4.06793	2.55905	4.90998e-06	0.00112563
XP_002517160	-5.5236	1.81476	5.07388e-06	0.00115684
Medtr1751s0010.1	8.25562	0.988587	5.18875e-06	0.00117024
Brara.H00523.1.p	8.25562	0.988587	5.18875e-06	0.00117024
WP_021554219	3.62252	3.23273	5.22772e-06	0.0011727
36246.m000022	3.61101	3.12992	5.6133e-06	0.00125246
XP_006477098	-3.66329	3.26524	5.75601e-06	0.00127307
XP_002515774	-5.50289	1.79615	5.76672e-06	0.00127307
XP_002514043	-3.31376	5.37982	5.93417e-06	0.00130314
Eucgr.F01442.1	8.20997	0.945895	6.31674e-06	0.00135159
XP_002510484	-4.03083	2.5259	6.22673e-06	0.00135159
sp|Q8GWA1|NDA1_ARATH	8.20997	0.945895	6.31674e-06	0.00135159
Phvul.001G241800.1	8.20997	0.945895	6.31674e-06	0.00135159
sp|P17597|ILVB_ARATH	8.20997	0.945895	6.31674e-06	0.00135159
comp47838_c0_seq1	3.68788	3.10225	6.55052e-06	0.00139446
XP_002304167	-3.29517	5.31637	6.93612e-06	0.00146905
33748.m000026	5.63051	1.35455	7.01868e-06	0.00147903
XP_006443290	3.32274	4.6521	7.45669e-06	0.00154128
AGY31292	-8.11349	1.07066	7.72046e-06	0.00154128
sp|Q9XFS9|DXR_ARATH	8.16283	0.901966	7.72046e-06	0.00154128
comp43457_c0_seq2	3.36086	4.15712	7.61967e-06	0.00154128
sp|Q9ASX2|TRNH1_ARATH	8.16283	0.901966	7.72046e-06	0.00154128
sp|Q1XDC9|YCF27_PYRYE	8.16283	0.901966	7.72046e-06	0.00154128
Phvul.003G183200.1	8.16283	0.901966	7.72046e-06	0.00154128
Phvul.008G080400.1	8.16283	0.901966	7.72046e-06	0.00154128
sp|Q9FH13|RRAA3_ARATH	8.16283	0.901966	7.72046e-06	0.00154128
XP_004970293	-3.86966	2.62596	7.54907e-06	0.00154128
Lus10000723	8.16283	0.901966	7.72046e-06	0.00154128
XP_002519839	3.30354	4.63466	8.32882e-06	0.00165482
AAL25839	-3.1722	7.74655	8.59105e-06	0.00169883
XP_006389677	3.50547	3.21201	9.41168e-06	0.00185233
XP_002306324	-8.0771	1.03878	9.4751e-06	0.00185605
XP_002520406	3.67421	2.74647	9.53232e-06	0.00185853
BAD93710	-3.48974	3.53829	9.63685e-06	0.00187018
AAY43213	-3.27175	4.78848	1.02985e-05	0.00198015
XP_002510057	-3.40634	3.8642	1.02818e-05	0.00198015
CAN67424	-3.37024	3.90019	1.11965e-05	0.00214295
YP_003306817	8.11409	0.856726	1.16786e-05	0.0021561
Potri.005G121000.2	8.11409	0.856726	1.16786e-05	0.0021561
MDP0000396775	8.11409	0.856726	1.16786e-05	0.0021561
sp|Q9LDY2|ODBB2_ARATH	8.11409	0.856726	1.16786e-05	0.0021561
YP_006016184	8.11409	0.856726	1.16786e-05	0.0021561
29104.m000024	8.11409	0.856726	1.16786e-05	0.0021561
sp|Q6YUU5|MDR_ORYSJ	8.11409	0.856726	1.16786e-05	0.0021561
comp43347_c0_seq1	-8.03976	1.00614	1.16786e-05	0.0021561
XP_002511636	-3.13019	6.6585	1.20706e-05	0.00221865
XP_002319968	3.1007	7.54513	1.29074e-05	0.00231255
XP_002311516	-3.1385	6.14233	1.26452e-05	0.00231255
XP_002512572	-3.77275	2.54001	1.2914e-05	0.00231255
XP_002300335	-3.63552	2.9659	1.2705e-05	0.00231255
XP_002509946	-5.3489	1.6584	1.28863e-05	0.00231255
XP_002521867	-3.23266	4.75357	1.2855e-05	0.00231255
XP_002512875	-4.63442	1.87322	1.34086e-05	0.00239085
sp|A9TWD9|GATB_PHYPA	8.06365	0.810096	1.44592e-05	0.00253486
27644.m000028	8.06365	0.810096	1.44592e-05	0.00253486
XP_002528807	-3.17698	5.16229	1.42834e-05	0.00253486
sp|Q38854|DXS_ARATH	8.06365	0.810096	1.44592e-05	0.00253486
XP_006371726	-3.27641	4.26943	1.47028e-05	0.00256678
XP_002509703	-4.61428	1.85536	1.5141e-05	0.00263226
comp39683_c1_seq1	-3.85799	2.37248	1.5656e-05	0.0027105
XP_002514779	-3.09171	6.3456	1.57469e-05	0.00271497
XP_002528491	-3.16036	4.93651	1.5941e-05	0.00273713
XP_002511996	-3.1504	4.95578	1.62435e-05	0.00277764
XP_002510693	-3.50886	3.24718	1.64667e-05	0.00280431
XP_002310575	-3.41875	3.37972	1.69139e-05	0.00286876
sp|Q9MUL9|CYST_MESVI	8.01139	0.761989	1.79859e-05	0.00294291
30534.m000018	8.01139	0.761989	1.79859e-05	0.00294291
Potri.006G067300.1	8.01139	0.761989	1.79859e-05	0.00294291
sp|P92947|MDARP_ARATH	8.01139	0.761989	1.79859e-05	0.00294291
XP_002517277	-3.07309	6.09613	1.79481e-05	0.00294291
AAG13943	-3.30475	3.77387	1.79353e-05	0.00294291
orange1.1g019818m	8.01139	0.761989	1.79859e-05	0.00294291
Phvul.003G036100.1	8.01139	0.761989	1.79859e-05	0.00294291
57168.m000016	8.01139	0.761989	1.79859e-05	0.00294291
XP_007035759	-3.06364	6.39058	1.80783e-05	0.00294647
comp15799_c0_seq1	-3.50354	2.99265	1.84649e-05	0.00299778
AAB22162	3.07274	5.44001	2.02074e-05	0.00326796
XP_002534418	-3.10566	4.88798	2.16803e-05	0.00346145
XP_002267782	-4.55213	1.80034	2.19975e-05	0.00346145
Medtr2g018290.1	7.95715	0.712311	2.24824e-05	0.00346145
Carubv10027519m	7.95715	0.712311	2.24824e-05	0.00346145
43315.m000013	7.95715	0.712311	2.24824e-05	0.00346145
WP_019631443	7.95715	0.712311	2.24824e-05	0.00346145
sp|Q9ST02|NAATA_HORVU	7.95715	0.712311	2.24824e-05	0.00346145
evm.TU.contig_29377.1	7.95715	0.712311	2.24824e-05	0.00346145
28675.m000035	7.95715	0.712311	2.24824e-05	0.00346145
Phvul.007G233800.2	7.95715	0.712311	2.24824e-05	0.00346145
WP_018135828	7.95715	0.712311	2.24824e-05	0.00346145
Gorai.001G193700.1	7.95715	0.712311	2.24824e-05	0.00346145
sp|Q9C5D6|CAAT9_ARATH	7.95715	0.712311	2.24824e-05	0.00346145
XP_002526929	-3.1606	4.30532	2.27038e-05	0.0034827
XP_002525267	-3.24441	3.9157	2.32618e-05	0.00355522
XP_003997209	-3.09836	4.52955	2.62242e-05	0.00399335
XP_002518502	-3.18541	3.98035	2.67154e-05	0.00405336
XP_002518570	-3.03787	5.40501	2.69938e-05	0.00406603
34042.m000025	4.45552	1.13661	2.69459e-05	0.00406603
sp|P26246|CYST_MARPO	7.9008	0.660956	2.82471e-05	0.00409229
sp|Q8S9S4|ILL1_ORYSJ	7.9008	0.660956	2.82471e-05	0.00409229
sp|Q7XXL2|4CLL9_ORYSJ	7.9008	0.660956	2.82471e-05	0.00409229
Eucgr.F01364.1	7.9008	0.660956	2.82471e-05	0.00409229
WP_021227684	7.9008	0.660956	2.82471e-05	0.00409229
49756.m000015	7.9008	0.660956	2.82471e-05	0.00409229
sp|Q9LUW6|RH9_ARATH	7.9008	0.660956	2.82471e-05	0.00409229
ABK95210	3.21847	3.61467	2.73047e-05	0.00409229
sp|O23404|PPDK1_ARATH	7.9008	0.660956	2.82471e-05	0.00409229
sp|Q9ZSK1|GTOMC_ARATH	7.9008	0.660956	2.82471e-05	0.00409229
Glyma.07G026400.1.p	7.9008	0.660956	2.82471e-05	0.00409229
XP_002512698	-3.0488	4.83775	2.92925e-05	0.00422906
XP_002510675	-2.97286	6.01935	3.08194e-05	0.00443416
XP_002312104	-2.98037	5.88836	3.19957e-05	0.00458759
sp|Q9SJM7|URH1_ARATH	5.31825	1.06454	3.23096e-05	0.00461673
XP_002525548	-3.8756	2.09424	3.27475e-05	0.00466334
sp|P42757|BADH_ATRHO	7.84216	0.607808	3.56805e-05	0.00481791
comp45569_c0_seq2	-7.79286	0.79231	3.56805e-05	0.00481791
WP_017620429	7.84216	0.607808	3.56805e-05	0.00481791
sp|Q9SV68|QORH_ARATH	7.84216	0.607808	3.56805e-05	0.00481791
sp|P53780|METC_ARATH	7.84216	0.607808	3.56805e-05	0.00481791
MDP0000901379	7.84216	0.607808	3.56805e-05	0.00481791
sp|Q0DG35|GLT2_ORYSJ	7.84216	0.607808	3.56805e-05	0.00481791
XP_002522246	-7.79286	0.79231	3.56805e-05	0.00481791
Thecc1EG044268t1	7.84216	0.607808	3.56805e-05	0.00481791
YP_005263866	7.84216	0.607808	3.56805e-05	0.00481791
Eucgr.A01465.1	7.84216	0.607808	3.56805e-05	0.00481791
Gorai.008G240100.6	7.84216	0.607808	3.56805e-05	0.00481791
GSVIVT01014211001	7.84216	0.607808	3.56805e-05	0.00481791
XP_007031399	7.84216	0.607808	3.56805e-05	0.00481791
sp|Q20EV4|MIND_OLTVI	7.84216	0.607808	3.56805e-05	0.00481791
889509	7.84216	0.607808	3.56805e-05	0.00481791
XP_006482730	-3.2489	3.3253	3.59529e-05	0.00483903
XP_002532381	-2.9707	5.47308	3.6564e-05	0.00490546
XP_002533001	-3.02242	4.72679	3.78652e-05	0.00506374
ADU56197	4.36834	1.05856	3.88701e-05	0.00518152
XP_002517658	-3.84048	2.06352	4.0412e-05	0.0053699
XP_006381284	-3.56638	2.56493	4.16543e-05	0.00551741
XP_002526936	-3.02151	4.26839	4.29949e-05	0.00567696
XP_002510573	3.01916	4.20268	4.37322e-05	0.0057561
XP_002514748	-7.74727	0.753219	4.53239e-05	0.00592819
XP_007225492	-7.74727	0.753219	4.53239e-05	0.00592819
XP_002524561	-3.17823	3.51581	4.54947e-05	0.00593194
XP_002523238	3.11983	3.35742	4.63606e-05	0.00599258
XP_002533863	-3.11981	3.80601	4.63907e-05	0.00599258
XP_002305884	-3.00171	4.40793	4.63198e-05	0.00599258
cassava4.1_005128m	-3.0635	3.92824	4.73932e-05	0.00610319
XP_002305647	3.44102	2.0868	4.75578e-05	0.00610554
XP_007205414	-4.37196	1.64204	4.85126e-05	0.00619003
XP_007008731	-3.52863	2.53187	4.85013e-05	0.00619003
XP_006438123	-3.03352	4.10279	5.13796e-05	0.00651961
XP_002530335	-3.21032	3.19643	5.15643e-05	0.00651961
XP_002521833	-2.92679	5.10344	5.15083e-05	0.00651961
XP_002520481	-3.61221	2.1573	5.24687e-05	0.00661391
XP_002303771	-3.4975	2.29895	5.42398e-05	0.00681657
XP_002518029	-2.9603	4.64186	5.47249e-05	0.00683231
XP_002307285	-2.94774	4.69117	5.48563e-05	0.00683231
XP_002532328	-2.95246	4.66548	5.47917e-05	0.00683231
XP_002306974	-7.70019	0.712988	5.79138e-05	0.00688764
sp|Q9SID0|SCRK1_ARATH	7.78103	0.552739	5.79138e-05	0.00688764
XP_002512378	-3.23401	3.11522	5.66233e-05	0.00688764
YP_004334148	7.78103	0.552739	5.79138e-05	0.00688764
YP_003384412	7.78103	0.552739	5.79138e-05	0.00688764
ACF40874	7.78103	0.552739	5.79138e-05	0.00688764
WP_020376929	7.78103	0.552739	5.79138e-05	0.00688764
sp|Q93YQ3|PURU1_ARATH	5.1812	0.939661	5.68506e-05	0.00688764
XP_006382192	-4.34778	1.62093	5.56909e-05	0.00688764
sp|Q8GYF4|PHT15_ARATH	7.78103	0.552739	5.79138e-05	0.00688764
XP_002522764	3.41833	2.06658	5.79418e-05	0.00688764
XP_002524941	2.91799	4.7981	5.70085e-05	0.00688764
XP_002511321	3.30696	2.53673	5.73963e-05	0.00688764
47458.m000013	7.78103	0.552739	5.79138e-05	0.00688764
46891.m000015	7.78103	0.552739	5.79138e-05	0.00688764
sp|O49066|SODM_CAPAN	7.78103	0.552739	5.79138e-05	0.00688764
XP_006375281	2.84978	5.94603	5.83064e-05	0.0069113
XP_002275425	-3.99136	1.82307	5.9769e-05	0.00704464
XP_006374858	-3.97004	1.80453	5.9769e-05	0.00704464
XP_007014245	-3.07677	3.34818	6.56467e-05	0.00771562
comp43171_c0_seq1	3.05207	3.17268	6.5948e-05	0.00772461
XP_002305701	-3.16145	3.15388	6.60935e-05	0.00772461
XP_002522273	-3.20333	2.86002	6.6541e-05	0.00773912
XP_002531922	-2.84983	5.56221	6.65886e-05	0.00773912
XP_002517887	3.98565	1.24102	6.80293e-05	0.0078846
XP_002314566	-2.82047	6.20538	6.88114e-05	0.00795315
XP_006483844	-2.99031	4.0175	6.92437e-05	0.00798101
XP_002521607	-2.91291	4.60052	7.0841e-05	0.00814261
Aquca_001_00223.2	7.7172	0.495607	7.44607e-05	0.00815432
Gorai.006G235400.1	7.7172	0.495607	7.44607e-05	0.00815432
sp|Q84M24|AB1A_ARATH	7.7172	0.495607	7.44607e-05	0.00815432
sp|O04130|SERA2_ARATH	7.7172	0.495607	7.44607e-05	0.00815432
35497.m000015	7.7172	0.495607	7.44607e-05	0.00815432
32625.m000028	7.7172	0.495607	7.44607e-05	0.00815432
orange1.1g008543m	7.7172	0.495607	7.44607e-05	0.00815432
Aquca_014_00113.2	7.7172	0.495607	7.44607e-05	0.00815432
XP_002509817	7.7172	0.495607	7.44607e-05	0.00815432
ETT25558	7.7172	0.495607	7.44607e-05	0.00815432
sp|Q2QLY5|METE1_ORYSJ	7.7172	0.495607	7.44607e-05	0.00815432
sp|P22989|LDHB_HORVU	7.7172	0.495607	7.44607e-05	0.00815432
XP_002283234	-7.65151	0.671549	7.44607e-05	0.00815432
Medtr4g019850.1	7.7172	0.495607	7.44607e-05	0.00815432
AT1G27680.1	7.7172	0.495607	7.44607e-05	0.00815432
Gorai.009G406400.4	7.7172	0.495607	7.44607e-05	0.00815432
Brara.I03671.1.p	7.7172	0.495607	7.44607e-05	0.00815432
Lus10012836	7.7172	0.495607	7.44607e-05	0.00815432
XP_002510963	-2.84147	5.17462	7.54131e-05	0.008237
XP_002513135	-3.07402	3.26202	7.56192e-05	0.00823795
AGQ04227	-3.23346	2.75646	7.58893e-05	0.00824585
XP_002531397	3.01918	3.14363	8.00725e-05	0.00867778
XP_002522905	-4.98065	1.33379	8.02885e-05	0.00867865
XP_002509934	-2.78651	6.1948	8.10874e-05	0.00874235
XP_002513536	-2.7881	6.16761	8.25688e-05	0.00887912
XP_002511260	-2.74666	7.94162	8.59051e-05	0.00921415
XP_002529552	-3.32584	2.53486	8.96219e-05	0.00958817
sp|Q8VZR6|INT1_ARATH	7.65041	0.436252	9.63608e-05	0.0097115
Ciclev10030516m	7.65041	0.436252	9.63608e-05	0.0097115
27442.m000046	7.65041	0.436252	9.63608e-05	0.0097115
MDP0000186548	7.65041	0.436252	9.63608e-05	0.0097115
34926.m000014	7.65041	0.436252	9.63608e-05	0.0097115
ETT25561	7.65041	0.436252	9.63608e-05	0.0097115
27676.m000018	7.65041	0.436252	9.63608e-05	0.0097115
Q9M7B8	-2.71626	9.74195	9.61482e-05	0.0097115
XP_002511144	2.81873	4.71095	9.52101e-05	0.0097115
XP_002534395	-3.24535	2.62406	9.45843e-05	0.0097115
XP_002318539	-2.82527	4.75164	9.61311e-05	0.0097115
WP_000419678	-7.60114	0.628827	9.63608e-05	0.0097115
XP_006447962	3.23616	2.35092	9.12738e-05	0.0097115
Brara.E01367.2.p	7.65041	0.436252	9.63608e-05	0.0097115
Phvul.007G161800.1	7.65041	0.436252	9.63608e-05	0.0097115
sp|Q9SS48|SDP6_ARATH	7.65041	0.436252	9.63608e-05	0.0097115
sp|Q8W4D0|CPY71_ARATH	7.65041	0.436252	9.63608e-05	0.0097115
37457.m000015	7.65041	0.436252	9.63608e-05	0.0097115
cassava4.1_033601m	-2.95241	3.77673	9.15107e-05	0.0097115
XP_002535131	-3.04285	3.23506	9.13003e-05	0.0097115
31326.m000015	7.65041	0.436252	9.63608e-05	0.0097115
XP_002530557	-2.82113	4.98934	9.18442e-05	0.0097115
sp|P49299|CYSZ_CUCMA	7.65041	0.436252	9.63608e-05	0.0097115
sp|Q9C7F2|AB14B_ARATH	7.65041	0.436252	9.63608e-05	0.0097115
XP_002525364	2.72224	7.4936	9.82776e-05	0.00988081
