# Supplementary material for: De novo Transcriptome Analysis Reveals Distinct Defense Mechanisms by Young and Mature Leaves of Hevea brasiliensis (Para Rubber Tree)
Source: Sci Rep. 2016 Sep 13;6:33151. doi: 10.1038/srep33151 (PMC5020607; doi:10.1038/srep33151)
Supplement: Supplementary Table S3 [file srep33151-s4.xls]

## Sheet: Sheet3
Table S3. Differentially expressed genes between leaf development stage III and stage IV
Unigene_ID	logFC	logCPM	PValue	FDR
XP_006384554	-13.7177	10.5223	2.28746e-31	9.33214e-27
XP_002522021	-11.9183	10.4645	4.13827e-29	4.45804e-25
comp58787_c0_seq1	-12.0849	10.1565	4.37095e-29	4.45804e-25
XP_002309124	-12.9661	9.77086	4.16769e-29	4.45804e-25
AFR43276	-10.8185	12.1491	1.56341e-27	1.27565e-23
XP_006591550	-10.6999	9.88889	5.13237e-26	2.99122e-22
XP_002518513	-10.9773	9.3061	4.73006e-26	2.99122e-22
XP_006435378	-11.8867	8.69183	7.30267e-26	3.58271e-22
XP_002510884	-11.0012	9.07325	7.90362e-26	3.58271e-22
CBI37917	-15.1324	7.94072	2.00208e-25	8.16789e-22
comp58809_c0_seq1	-11.4747	8.27993	1.26121e-24	4.6776e-21
XP_002528959	-10.186	9.37534	1.79516e-24	6.10311e-21
AAR99061	9.72725	11.1681	2.46287e-24	7.72905e-21
XP_002519120	-11.242	8.0474	6.29683e-24	1.83494e-20
XP_002297822	-10.0129	8.91682	1.01578e-23	2.76272e-20
XP_004134848	-9.88167	8.78574	2.51655e-23	5.70376e-20
XP_002519290	-10.1816	8.25422	2.28187e-23	5.70376e-20
XP_002525926	-9.43128	10.6407	2.38783e-23	5.70376e-20
XP_002524500	-10.9926	7.79814	3.52057e-23	7.5594e-20
XP_006438176	-10.9594	7.76499	4.42416e-23	9.02463e-20
Q2XPU7	10.3138	7.86873	9.4723e-23	1.8402e-19
XP_002298074	-9.64601	8.55038	1.28028e-22	2.37417e-19
XP_002513181	-10.3242	7.68477	3.33285e-22	5.91176e-19
XP_006379276	-8.98872	10.3214	4.88699e-22	8.30727e-19
XP_002531396	-9.11059	8.92329	1.16988e-21	1.9091e-18
XP_002509820	-9.4391	7.76947	1.94617e-21	3.05376e-18
XP_002513707	-9.50239	7.57596	2.46941e-21	3.73128e-18
BAJ34930	-8.74886	8.93171	6.22593e-21	9.0714e-18
XP_002519093	-9.3573	7.43112	6.70038e-21	9.11185e-18
XP_002529911	-10.8846	6.77827	6.67289e-21	9.11185e-18
XP_002514026	-10.8667	6.76039	7.56005e-21	9.94927e-18
XP_002523833	-8.68804	8.80435	1.00106e-20	1.23758e-17
XP_002521308	-10.1741	6.98045	9.91696e-21	1.23758e-17
XP_002533332	-10.1462	6.95264	1.20127e-20	1.44141e-17
XP_002312985	-8.46854	9.94232	1.42081e-20	1.65614e-17
XP_002527254	-9.15237	7.22661	2.74503e-20	3.11081e-17
comp18063_c1_seq1	-10.668	6.56193	2.96111e-20	3.26499e-17
XP_002514787	-8.97511	7.3064	4.74277e-20	5.09187e-17
XP_002532967	-9.54642	6.90805	7.05845e-20	7.38368e-17
XP_002510887	-13.26	6.06934	7.96015e-20	8.11876e-17
XP_002322215	-8.24412	9.05331	1.30141e-19	1.29497e-16
XP_002518709	-8.14005	9.56058	1.37561e-19	1.3362e-16
comp37976_c0_seq1	-8.85187	6.92682	2.16957e-19	2.05842e-16
comp58791_c0_seq1	-8.3632	8.09104	2.25841e-19	2.09401e-16
XP_002527722	13.0808	5.89746	2.6931e-19	2.44157e-16
XP_002528264	-10.2328	6.12736	5.8548e-19	5.19257e-16
XP_002284937	-8.60625	6.93853	5.98481e-19	5.19494e-16
ADR71305	12.9299	5.74752	7.60342e-19	6.46243e-16
XP_006478990	-7.96414	8.21327	1.30821e-18	1.0892e-15
XP_007037789	-12.8216	5.63153	1.60346e-18	1.30833e-15
XP_002510195	-7.93611	8.05493	1.76362e-18	1.35755e-15
XP_002515493	-7.70025	10.2146	1.74726e-18	1.35755e-15
XP_007014136	-10.0736	5.96849	1.7407e-18	1.35755e-15
XP_002311743	-12.7974	5.60738	1.89115e-18	1.42876e-15
XP_002522016	-10.0267	5.92169	2.38894e-18	1.77203e-15
XP_002513443	8.23453	7.1754	3.60035e-18	2.62292e-15
XP_002517961	-8.33293	6.66613	3.89974e-18	2.79119e-15
XP_006387010	-12.6757	5.48585	4.34734e-18	3.0579e-15
XP_002522457	-9.2405	6.04867	6.001e-18	4.13495e-15
XP_002320736	-7.70502	8.28796	6.08125e-18	4.13495e-15
XP_002305752	-8.11116	6.85215	6.96863e-18	4.66064e-15
comp56341_c0_seq9	-12.5797	5.39001	8.30591e-18	5.46542e-15
XP_002533130	-8.28362	6.36042	1.06199e-17	6.87711e-15
XP_002522812	12.531	5.35157	1.15167e-17	7.34136e-15
29628.m000780	-12.5219	5.33224	1.23107e-17	7.72674e-15
XP_002522022	-12.507	5.31743	1.37092e-17	8.47416e-15
XP_002523367	-12.492	5.30247	1.50771e-17	9.18062e-15
XP_002531103	8.5337	6.09659	1.93201e-17	1.15912e-14
XP_002525635	8.5129	6.07595	2.2136e-17	1.30881e-14
GSVIVT01037882001	-7.42723	8.76558	2.26156e-17	1.31807e-14
AEQ55281	-9.62153	5.51744	3.77594e-17	2.16968e-14
XP_002523724	-9.59341	5.4894	4.62205e-17	2.61897e-14
XP_002510935	-9.58201	5.47802	4.96884e-17	2.7769e-14
XP_007017156	-7.80884	6.55122	5.48413e-17	3.02346e-14
XP_002510630	-8.51142	5.87585	8.40465e-17	4.57179e-14
XP_002530281	-12.2204	5.03143	9.47704e-17	5.0873e-14
Q6XQ14	-7.27839	8.00515	1.03066e-16	5.46078e-14
XP_007216008	-7.58332	6.7796	1.07495e-16	5.6224e-14
XP_006465721	-7.93743	6.01578	1.13195e-16	5.84562e-14
XP_002510265	-8.78514	5.59471	1.32461e-16	6.75504e-14
XP_002523114	-7.44898	7.08868	1.34586e-16	6.77865e-14
XP_002513044	-7.15013	8.49029	1.50289e-16	7.47726e-14
XP_002511260	-12.1403	4.95148	1.65357e-16	8.12779e-14
XP_006374284	-9.40134	5.2979	1.68522e-16	8.18475e-14
XP_002313455	-7.22567	7.70885	1.72864e-16	8.29687e-14
XP_002530071	-7.55153	6.46252	2.25557e-16	1.07001e-13
XP_002515300	-12.0728	4.88417	2.57612e-16	1.19614e-13
XP_007027600	-7.48984	6.55099	2.5801e-16	1.19614e-13
XP_002525383	-7.34837	6.98871	2.67075e-16	1.22425e-13
cassava4.1_015634m	-8.65626	5.46632	3.17441e-16	1.42315e-13
XP_002525125	-7.4251	6.62235	3.16217e-16	1.42315e-13
comp48879_c0_seq1	-12.0319	4.8434	3.39412e-16	1.50511e-13
XP_002538120	-9.29128	5.18821	3.57586e-16	1.56865e-13
XP_002531024	-12.002	4.81356	4.17541e-16	1.81217e-13
XP_002527780	-7.30802	6.74424	4.74302e-16	2.03685e-13
XP_002297678	-7.54098	6.09577	5.13841e-16	2.18366e-13
XP_007043088	-7.97986	5.74577	7.06957e-16	2.97337e-13
XP_006387908	-9.17213	5.0695	7.93885e-16	3.30491e-13
CAN78649	-7.00901	7.38338	8.19677e-16	3.37781e-13
XP_002532944	-6.94925	7.72266	9.47119e-16	3.86396e-13
XP_002531585	-8.1491	5.51512	9.85673e-16	3.98143e-13
XP_002303719	-11.8523	4.66441	1.13484e-15	4.53904e-13
XP_002510587	-11.8422	4.65435	1.23488e-15	4.89121e-13
XP_002531343	-8.45398	5.26493	1.26444e-15	4.96014e-13
XP_007203452	-8.44955	5.26051	1.30035e-15	5.05242e-13
comp47719_c0_seq1	-11.815	4.62716	1.46537e-15	5.63988e-13
XP_002517939	-7.45126	5.78898	1.57834e-15	6.01789e-13
XP_002534234	-6.91306	7.16866	1.72242e-15	6.50645e-13
XP_003633295	-6.64557	10.7116	1.79489e-15	6.718e-13
XP_002512603	-9.03668	4.93461	1.9903e-15	7.38165e-13
XP_006381632	-6.64743	9.71406	2.09471e-15	7.6989e-13
comp59194_c0_seq1	-11.7516	4.56405	2.2778e-15	8.24492e-13
XP_002527239	6.83746	7.4715	2.28369e-15	8.24492e-13
Q9M7B8	-6.96684	6.78902	2.81499e-15	1.0074e-12
XP_007204343	-11.7041	4.5167	3.06709e-15	1.08807e-12
XP_002516698	-11.6778	4.49054	3.69994e-15	1.30126e-12
XP_006443290	-11.6664	4.47918	3.97323e-15	1.38543e-12
comp20074_c1_seq1	11.6213	4.45245	5.31121e-15	1.83628e-12
XP_002516989	-11.616	4.42891	5.57907e-15	1.91268e-12
XP_002517797	-6.90122	6.34066	7.49605e-15	2.54847e-12
XP_002519016	-7.61893	5.38698	8.0695e-15	2.72076e-12
XP_002523659	-8.1763	4.98869	8.20706e-15	2.74445e-12
XP_002525499	-7.8221	5.18997	8.93946e-15	2.96507e-12
XP_002509582	-6.53971	7.73051	1.00137e-14	3.29458e-12
CBI19206	-6.61461	7.15525	1.06406e-14	3.47282e-12
XP_002533995	-6.61665	7.10508	1.08738e-14	3.52079e-12
XP_002531874	-7.77215	5.14034	1.24143e-14	3.98792e-12
XP_002531397	6.39545	9.34865	1.25352e-14	3.9953e-12
XP_002510720	-8.10754	4.92034	1.30769e-14	4.13565e-12
XP_006487657	-6.87486	6.07641	1.32159e-14	4.14746e-12
XP_002515225	-11.4397	4.25338	1.80903e-14	5.63383e-12
XP_002520936	6.89308	6.01317	2.08932e-14	6.45743e-12
XP_007036794	-6.83977	5.90603	2.12366e-14	6.46853e-12
XP_002313721	-6.99183	5.55084	2.12462e-14	6.46853e-12
XP_002275746	6.66502	6.41612	2.28999e-14	6.92035e-12
XP_002305168	-11.3758	4.18979	2.76714e-14	8.30081e-12
XP_002522788	-8.62731	4.52732	3.08728e-14	9.19356e-12
XP_002522701	-6.49026	6.54984	3.55071e-14	1.0497e-11
XP_002519912	-6.22383	9.24095	3.65066e-14	1.07148e-11
XP_007031706	-11.3331	4.14738	3.71189e-14	1.08167e-11
XP_002517567	-7.59193	4.96141	4.22726e-14	1.22312e-11
XP_002513458	-8.56689	4.46728	4.6023e-14	1.32069e-11
XP_002517893	-7.36043	5.1304	4.62921e-14	1.32069e-11
XP_002532284	-6.24241	8.20418	4.78799e-14	1.3565e-11
XP_006469612	-6.62377	6.066	4.86615e-14	1.36913e-11
comp59299_c0_seq1	-11.2793	4.09379	5.34306e-14	1.49302e-11
XP_002511475	-6.78419	5.53424	5.66887e-14	1.57328e-11
XP_002515366	-6.62214	5.95025	5.91472e-14	1.63042e-11
XP_002531784	-6.71692	5.63473	6.38661e-14	1.74869e-11
XP_002512478	-11.2439	4.05863	6.64972e-14	1.80859e-11
XP_002528641	-6.59836	5.92674	6.92661e-14	1.86306e-11
AAX84674	7.10268	5.081	6.94134e-14	1.86306e-11
XP_002320524	-6.37945	6.51027	7.0544e-14	1.88103e-11
XP_002525841	6.46368	6.31604	7.36603e-14	1.95138e-11
XP_002513886	-6.64919	5.71744	7.65873e-14	2.01583e-11
XP_002533427	-6.14895	8.22282	7.96303e-14	2.08249e-11
comp50694_c0_seq3	-6.1524	8.03649	8.79126e-14	2.28444e-11
XP_002531562	-11.1971	4.01213	9.16743e-14	2.35014e-11
XP_002321006	-11.1971	4.01213	9.16743e-14	2.35014e-11
XP_006381047	-8.46297	4.36404	9.21689e-14	2.35014e-11
XP_002516266	-6.21826	7.12456	9.68986e-14	2.44379e-11
comp50366_c0_seq1	-8.45466	4.35579	9.70401e-14	2.44379e-11
XP_002297763	-11.1812	3.99629	1.01151e-13	2.53169e-11
XP_007041104	-6.92833	5.01419	1.02429e-13	2.54805e-11
comp43457_c0_seq2	-11.1758	3.99097	1.04545e-13	2.56935e-11
XP_006381574	-6.92568	5.01157	1.04138e-13	2.56935e-11
XP_002526411	-8.43789	4.33913	1.10504e-13	2.69954e-11
XP_002274992	6.614	5.73826	1.37205e-13	3.33189e-11
XP_002298616	-11.1268	3.9422	1.46323e-13	3.53227e-11
XP_002519965	-6.51967	5.58944	1.81622e-13	4.33471e-11
XP_002511417	-7.71127	4.52689	1.81689e-13	4.33471e-11
XP_002529351	6.33785	6.09398	2.07233e-13	4.91539e-11
XP_002532612	-7.68885	4.50465	2.13673e-13	5.03886e-11
XP_002513892	-5.93607	9.31557	2.36894e-13	5.55434e-11
comp19016_c0_seq1	-11.047	3.8629	2.47722e-13	5.77503e-11
comp37878_c0_seq1	6.17935	6.64673	2.53351e-13	5.84326e-11
XP_002298679	-6.13935	6.73628	2.53513e-13	5.84326e-11
ACB87734	-5.93547	8.71608	2.77515e-13	6.36055e-11
comp37976_c1_seq1	-7.29456	4.66655	3.07879e-13	7.01705e-11
XP_002514867	-6.12937	6.51351	3.12131e-13	7.0483e-11
XP_002523871	-7.63123	4.44753	3.12705e-13	7.0483e-11
XP_002304730	-6.51229	5.2655	3.51453e-13	7.87815e-11
XP_002526558	-6.42002	5.49106	3.54071e-13	7.89346e-11
XP_002526959	-6.31367	5.75973	3.90517e-13	8.65866e-11
XP_002509463	-5.97341	7.26661	4.42663e-13	9.7618e-11
XP_002527546	-6.61203	4.95769	4.46286e-13	9.77602e-11
XP_002528226	-7.02077	4.79388	4.481e-13	9.77602e-11
XP_002516665	-6.06647	6.50781	4.58546e-13	9.95068e-11
XP_002304502	-6.70201	4.79045	4.65639e-13	1.00512e-10
comp38130_c0_seq1	-6.99898	4.77233	5.12881e-13	1.10126e-10
XP_002300237	-10.931	3.74782	5.23431e-13	1.11803e-10
comp65031_c0_seq1	-10.9183	3.73515	5.65883e-13	1.20241e-10
XP_006377408	-5.84318	8.3228	5.80197e-13	1.22644e-10
XP_002529325	-6.56997	4.91617	5.89544e-13	1.23977e-10
XP_002509817	6.05789	6.46386	6.30389e-13	1.31887e-10
XP_002520108	-6.96407	4.73779	6.49269e-13	1.35144e-10
XP_002520797	-5.87727	7.54714	6.55177e-13	1.35681e-10
XP_002519125	5.88088	7.5233	6.67143e-13	1.37462e-10
XP_002515304	-6.13385	6.04737	6.98264e-13	1.43151e-10
XP_002520980	-5.84052	7.72952	7.14575e-13	1.45763e-10
XP_002303794	-5.90783	7.00576	7.29815e-13	1.48131e-10
XP_002516186	-6.53542	4.88208	7.43513e-13	1.50164e-10
XP_002519944	6.35269	5.48163	7.80705e-13	1.56899e-10
AAB22162	-6.3338	5.25639	8.26309e-13	1.65109e-10
XP_002523337	-5.87974	7.1745	8.29652e-13	1.65109e-10
XP_002324959	-5.79489	7.57958	9.70311e-13	1.92164e-10
XP_007051441	-10.8325	3.65002	9.94254e-13	1.95955e-10
XP_002522526	-6.48502	4.83235	1.03465e-12	2.02936e-10
XP_002520170	-6.2904	5.21361	1.11266e-12	2.17192e-10
XP_007050654	-6.20774	5.41733	1.15561e-12	2.24502e-10
BAC66697	-10.7981	3.61589	1.22566e-12	2.35865e-10
XP_002521118	6.01798	5.97026	1.22087e-12	2.35865e-10
XP_002510196	-8.05361	3.95801	1.41239e-12	2.70523e-10
AFZ78617	-5.69385	8.25479	1.45797e-12	2.75374e-10
AFH77957	-10.777	3.59502	1.45366e-12	2.75374e-10
XP_006484314	-10.777	3.59502	1.45366e-12	2.75374e-10
XP_002530610	-6.28808	5.0444	1.56956e-12	2.95011e-10
XP_007047279	-6.34638	4.91302	1.5764e-12	2.95011e-10
comp46527_c0_seq1	-7.37922	4.19797	1.64228e-12	3.05937e-10
comp59293_c0_seq1	6.09255	5.63424	1.66594e-12	3.08934e-10
XP_002524962	-5.69209	7.95691	1.72513e-12	3.18463e-10
XP_002514194	-6.32335	4.89033	1.85011e-12	3.39995e-10
XP_006373480	-5.75265	6.78148	2.0999e-12	3.84169e-10
XP_002525837	5.64856	8.01893	2.13577e-12	3.86828e-10
XP_006369752	10.7114	3.56116	2.15747e-12	3.86828e-10
XP_002533544	-6.08567	5.42105	2.12918e-12	3.86828e-10
XP_002511269	-10.7119	3.53054	2.15747e-12	3.86828e-10
comp74328_c0_seq1	6.58506	4.57384	2.16185e-12	3.86828e-10
XP_002284075	-6.00557	5.66053	2.26167e-12	4.02923e-10
XP_002523935	-6.22953	4.98674	2.2913e-12	4.06427e-10
XP_002326047	5.63553	7.95509	2.42151e-12	4.2582e-10
XP_002523558	-6.98364	4.35895	2.41549e-12	4.2582e-10
XP_002518429	10.6789	3.52949	2.58457e-12	4.52544e-10
XP_002522745	-6.00541	5.56189	2.62072e-12	4.56912e-10
XP_002513915	-5.91422	5.90867	2.74453e-12	4.76462e-10
XP_002520043	-5.60866	7.69175	2.97012e-12	5.1344e-10
XP_002523869	-7.92714	3.83282	3.16821e-12	5.45373e-10
XP_002532419	-6.23971	4.80798	3.21624e-12	5.51315e-10
XP_002517440	-10.6515	3.47072	3.25445e-12	5.55531e-10
XP_002519378	-6.1208	5.04665	3.42785e-12	5.82692e-10
XP_002518223	-5.67179	6.80868	3.48013e-12	5.89124e-10
XP_002528945	-6.0692	5.14548	3.65927e-12	6.1689e-10
XP_004300216	-10.6204	3.43985	3.92866e-12	6.59579e-10
XP_002529402	-7.89063	3.7967	4.10655e-12	6.83318e-10
XP_006371912	-5.56287	7.84585	4.08689e-12	6.83318e-10
comp48397_c3_seq1	-10.6125	3.43203	4.12031e-12	6.83318e-10
XP_002316889	-6.196	4.76498	4.29133e-12	7.08799e-10
XP_006447780	6.46985	4.77103	4.37594e-12	7.1986e-10
XP_002298301	-5.92274	5.48066	4.52386e-12	7.41204e-10
EMT15553	7.02683	4.06043	4.72164e-12	7.70516e-10
XP_004305692	-6.11362	4.87272	4.93e-12	8.01311e-10
XP_003553275	-10.5804	3.40031	5.24635e-12	8.49346e-10
XP_002513774	-5.70464	5.84629	6.371e-12	1.02734e-09
XP_002513943	-6.20261	4.55428	6.65512e-12	1.06893e-09
XP_002299054	-6.19156	4.54342	7.12105e-12	1.13928e-09
cassava4.1_017449m	-5.51395	7.06782	7.49934e-12	1.19512e-09
XP_002532575	-5.65486	5.98881	7.66379e-12	1.21657e-09
XP_002533540	-10.5141	3.33473	7.81988e-12	1.23654e-09
XP_002512453	5.71076	5.75632	8.07703e-12	1.27227e-09
XP_007207679	10.5041	3.35973	8.2293e-12	1.29127e-09
XP_002527779	-7.77521	3.68262	8.60755e-12	1.34545e-09
Medtr0002s0250.1	-6.78687	4.16473	8.75162e-12	1.36275e-09
XP_002263014	7.58399	3.69921	8.9634e-12	1.38515e-09
XP_007041995	-6.15789	4.51033	8.95295e-12	1.38515e-09
XP_002519687	-6.25044	4.34552	9.16975e-12	1.41169e-09
comp41115_c0_seq1	-10.4798	3.30078	9.60589e-12	1.47328e-09
XP_002533739	-7.75504	3.6627	9.72466e-12	1.48591e-09
ACT32032	-5.41248	7.75944	1.00512e-11	1.53006e-09
CBI37861	6.35105	4.34583	1.01765e-11	1.54339e-09
XP_002533299	-10.4535	3.27479	1.18509e-11	1.78407e-09
ABK94260	-10.4535	3.27479	1.18509e-11	1.78407e-09
XP_002518849	-5.72987	5.48209	1.25155e-11	1.87718e-09
Q6XNP7	-5.37433	7.86351	1.31669e-11	1.96765e-09
XP_002522003	-6.71315	4.09207	1.41287e-11	2.10369e-09
XP_002510545	-5.54379	5.81914	1.67412e-11	2.48361e-09
XP_002519635	5.93125	4.90378	1.9675e-11	2.90827e-09
XP_002300251	-5.71685	5.17308	2.03284e-11	2.994e-09
AGM14949	-5.26386	8.7614	2.05976e-11	3.02273e-09
AFZ78584	-5.89472	4.65784	2.07619e-11	3.03593e-09
XP_002518523	-5.26346	8.71329	2.13382e-11	3.10905e-09
XP_002524345	-10.3528	3.1753	2.16245e-11	3.13956e-09
XP_002512897	-5.60701	5.53013	2.28217e-11	3.30163e-09
XP_002511144	-5.9324	4.50616	2.39548e-11	3.4533e-09
XP_002510932	-5.30779	7.08094	2.46758e-11	3.54471e-09
comp53054_c1_seq1	5.29216	7.39533	2.53832e-11	3.63354e-09
Thecc1EG046423t1	-6.08904	4.18707	2.58495e-11	3.66572e-09
XP_002519909	-6.61941	3.99976	2.57511e-11	3.66572e-09
ACC93947	5.3578	6.83589	2.58776e-11	3.66572e-09
XP_002513089	5.31392	7.07553	2.59792e-11	3.66739e-09
Glyma.03G170800.1.p	-7.60538	3.515	2.61329e-11	3.67635e-09
XP_002511836	5.63716	5.30346	2.66012e-11	3.72938e-09
comp27681_c0_seq1	-10.3143	3.13736	2.87788e-11	4.02085e-09
comp50246_c0_seq2	-6.92813	3.75269	3.11147e-11	4.33238e-09
XP_002514492	-7.57503	3.48508	3.13604e-11	4.35174e-09
XP_002527968	-6.03589	4.13498	3.67154e-11	5.07756e-09
XP_007020459	5.45807	5.59178	3.70514e-11	5.1067e-09
XP_002524688	-5.58922	5.15386	4.05638e-11	5.57199e-09
XP_002518930	-5.69904	4.78245	4.11506e-11	5.63363e-09
XP_002521130	-6.54204	3.92365	4.24868e-11	5.7971e-09
comp37749_c0_seq1	-10.2445	3.06847	4.35548e-11	5.92301e-09
XP_006377451	5.32174	6.18842	4.41257e-11	5.98072e-09
XP_002524684	-5.59418	5.05308	4.57109e-11	6.17506e-09
XP_002529615	-10.2342	3.05835	4.6277e-11	6.23089e-09
XP_002520717	-6.86288	3.68846	4.79202e-11	6.43092e-09
XP_006445018	-10.2239	3.04817	4.91875e-11	6.57935e-09
comp36970_c0_seq1	10.2082	3.07354	5.23006e-11	6.9729e-09
XP_002527130	-5.98071	4.08094	5.28183e-11	6.9962e-09
XP_002321688	-5.98071	4.08094	5.28183e-11	6.9962e-09
XP_002315191	-6.27267	4.05628	5.98041e-11	7.89589e-09
AGL44407	5.28346	6.10278	6.00139e-11	7.89802e-09
XP_002321627	-6.82226	3.64851	6.11418e-11	8.02058e-09
XP_004507340	-5.24126	6.28162	6.1771e-11	8.07715e-09
XP_002525544	-10.1925	3.01718	6.30172e-11	8.21378e-09
XP_002517239	-5.3473	5.56369	6.36237e-11	8.26642e-09
comp46325_c0_seq1	-5.5975	4.81859	6.45337e-11	8.35804e-09
XP_002318460	5.12466	7.78149	6.64471e-11	8.57862e-09
XP_002533671	-5.6214	4.70657	6.85654e-11	8.82418e-09
AFP99173	-5.45077	5.2958	6.94546e-11	8.9105e-09
XP_002530881	-5.06975	9.03839	7.07496e-11	9.04819e-09
XP_002512852	-6.79453	3.62125	7.52546e-11	9.59426e-09
XP_007025010	-10.1603	2.98551	7.61991e-11	9.65433e-09
XP_002516965	10.1524	3.01976	7.61991e-11	9.65433e-09
XP_002520123	-5.19824	6.34623	7.87293e-11	9.94402e-09
XP_002318020	-5.90728	4.0091	8.48463e-11	1.06836e-08
XP_002512604	6.5767	3.62399	8.54206e-11	1.07228e-08
BAJ11784	-6.42993	3.81351	8.63446e-11	1.08055e-08
XP_002518632	-5.80836	4.1678	8.74059e-11	1.09049e-08
XP_007041979	-5.66896	4.43696	8.93623e-11	1.1115e-08
XP_007046870	-6.74468	3.57227	1.014e-10	1.25739e-08
XP_002533167	-5.05152	7.70242	1.03195e-10	1.27577e-08
XP_002322962	-5.16323	6.16842	1.0405e-10	1.28228e-08
Thecc1EG012286t1	-5.06967	7.16605	1.0435e-10	1.28228e-08
XP_002533097	-10.1051	2.93114	1.05443e-10	1.29181e-08
XP_002531179	-5.86911	3.9718	1.10291e-10	1.34717e-08
comp39525_c0_seq1	-6.39263	3.77691	1.12047e-10	1.36453e-08
XP_006383141	-5.86357	3.96639	1.14022e-10	1.38445e-08
AAA66288	-5.04473	7.50176	1.14426e-10	1.38524e-08
XP_006442614	10.0745	2.94477	1.20435e-10	1.45366e-08
XP_002301527	6.51965	3.56897	1.26171e-10	1.51841e-08
XP_002526147	-5.20742	5.61065	1.38401e-10	1.65314e-08
XP_002532735	-10.0593	2.88614	1.37805e-10	1.65314e-08
XP_002319690	-5.21327	5.55785	1.38582e-10	1.65314e-08
XP_002528630	5.29706	5.2683	1.41215e-10	1.67963e-08
cassava4.1_027621m	-5.50734	4.59526	1.42445e-10	1.68934e-08
XP_002528733	-7.33348	3.24738	1.46094e-10	1.72759e-08
XP_006482055	-4.94476	9.36086	1.53892e-10	1.81455e-08
XP_007038447	-5.34366	5.10483	1.54993e-10	1.82226e-08
XP_002310397	-5.19276	5.53792	1.58714e-10	1.86065e-08
XP_002311648	-5.80702	3.91116	1.60029e-10	1.87069e-08
XP_006444400	-10.0359	2.8631	1.69255e-10	1.97288e-08
XP_002528544	-5.37749	4.8417	1.85221e-10	2.15284e-08
XP_002522431	5.26793	5.4075	1.88974e-10	2.19022e-08
XP_002530397	5.22597	5.2857	1.91913e-10	2.21798e-08
XP_002510997	-5.45981	4.54894	1.93844e-10	2.22984e-08
XP_002313480	-10.012	2.83969	1.94579e-10	2.22984e-08
comp44933_c0_seq1	-10.012	2.83969	1.94579e-10	2.22984e-08
XP_002530009	-5.32284	4.99247	1.98944e-10	2.27348e-08
XP_002533331	-4.9884	6.83543	1.99588e-10	2.27447e-08
comp29465_c0_seq1	9.99209	2.86564	2.08782e-10	2.37261e-08
XP_002514190	5.87773	3.88774	2.11673e-10	2.39878e-08
XP_002321999	-4.88284	9.88092	2.18496e-10	2.46925e-08
ACJ38667	-5.59047	4.17196	2.20812e-10	2.48853e-08
XP_006386885	-5.1639	5.24892	2.32591e-10	2.61405e-08
XP_007034180	-4.9928	6.39741	2.3362e-10	2.61841e-08
XP_002311619	5.01536	6.33881	2.41096e-10	2.68011e-08
comp35137_c0_seq1	-9.97556	2.80385	2.40736e-10	2.68011e-08
XP_002511962	-4.8803	8.89785	2.39814e-10	2.68011e-08
XP_002520569	-6.04258	3.83079	2.62448e-10	2.90954e-08
XP_002510272	-5.01337	6.13215	2.65713e-10	2.93775e-08
XP_002310279	-4.88964	7.76943	2.66575e-10	2.93931e-08
XP_006446867	-5.62883	3.99262	2.72801e-10	2.99986e-08
XP_002532683	5.06368	5.78797	2.8787e-10	3.15705e-08
XP_004291554	4.90779	7.34748	2.9721e-10	3.24666e-08
comp15851_c0_seq1	-9.93812	2.7671	2.99224e-10	3.24666e-08
EXB57572	-9.93812	2.7671	2.99224e-10	3.24666e-08
XP_006379888	9.92706	2.80328	2.99224e-10	3.24666e-08
XP_002302258	5.33923	4.77865	3.01686e-10	3.26469e-08
XP_002522337	-5.54141	4.12418	3.05074e-10	3.29262e-08
ABK94960	-4.85312	8.4154	3.08338e-10	3.31907e-08
XP_002532890	-5.38348	4.47466	3.20929e-10	3.44551e-08
Potri.017G095200.1	-9.92542	2.75464	3.22066e-10	3.44864e-08
XP_002512845	5.80867	3.8213	3.26943e-10	3.4917e-08
XP_002321647	-6.22594	3.61358	3.27923e-10	3.49302e-08
XP_002527257	-5.09239	5.31591	3.32716e-10	3.53484e-08
XP_006370271	-9.91261	2.74208	3.4684e-10	3.67534e-08
XP_002323871	-5.33515	4.56293	3.47933e-10	3.67736e-08
XP_002514196	-6.55112	3.38243	3.50886e-10	3.699e-08
XP_002531135	-5.0315	5.74834	3.59944e-10	3.7847e-08
XP_006373102	-5.67419	3.78168	3.79555e-10	3.98065e-08
XP_002532009	-5.15954	5.17135	3.88095e-10	4.05977e-08
XP_002527626	5.54625	4.34365	3.96236e-10	4.13433e-08
XP_002515664	-4.79553	9.34622	3.97692e-10	4.13894e-08
XP_007049574	5.29389	4.73494	4.04249e-10	4.19647e-08
XP_002511104	-6.52605	3.35789	4.06833e-10	4.21258e-08
XP_002520111	-5.01018	5.72768	4.13409e-10	4.26984e-08
XP_002524401	-5.34375	4.43603	4.17027e-10	4.29632e-08
XP_002522858	4.80696	8.02028	4.44336e-10	4.55053e-08
XP_002530077	4.94646	6.12532	4.44253e-10	4.55053e-08
XP_002300871	-5.29778	4.52662	4.45048e-10	4.55053e-08
XP_002516008	-5.29399	4.52294	4.55258e-10	4.64329e-08
XP_002512226	-5.36742	4.30977	4.63321e-10	4.71374e-08
XP_002513671	-4.77353	9.06077	4.69489e-10	4.76461e-08
XP_002299778	-5.63573	3.74426	4.7679e-10	4.8267e-08
XP_002297686	5.74753	3.76259	4.95515e-10	5.00385e-08
XP_002309233	5.09372	5.3162	5.05208e-10	5.07745e-08
XP_002510516	-4.84509	6.6319	5.05293e-10	5.07745e-08
XP_002534016	-5.01761	5.30711	5.11958e-10	5.13178e-08
XP_007050439	-4.80107	7.35981	5.16945e-10	5.16907e-08
XP_006381541	-6.48326	3.31603	5.23186e-10	5.21868e-08
XP_002532906	-4.96092	5.81255	5.27455e-10	5.24844e-08
XP_002517395	-5.34079	4.28391	5.43109e-10	5.39105e-08
comp52900_c1_seq5	-9.84679	2.67757	5.4754e-10	5.42184e-08
XP_002530991	-4.80039	7.15006	5.53189e-10	5.46452e-08
XP_007034707	-5.61611	3.72518	5.56721e-10	5.48612e-08
comp55129_c0_seq5	-4.88874	6.2078	5.63664e-10	5.54116e-08
XP_002510455	-4.76961	7.81978	5.66517e-10	5.55581e-08
XP_002527800	5.71306	3.72952	6.02126e-10	5.89087e-08
XP_002522237	-4.95101	5.6234	6.1901e-10	6.04157e-08
XP_002513132	-6.45697	3.29032	6.42788e-10	6.25867e-08
XP_006385117	4.7262	8.81208	6.55764e-10	6.36949e-08
XP_002310335	-6.11583	3.50594	6.57293e-10	6.36949e-08
XP_007218863	-4.71313	9.04121	6.85368e-10	6.62582e-08
XP_002519678	-9.80581	2.63744	6.93525e-10	6.65735e-08
comp14306_c0_seq1	-9.80581	2.63744	6.93525e-10	6.65735e-08
XP_007038448	-5.30451	4.24868	6.92615e-10	6.65735e-08
XP_007024447	4.73839	7.66118	7.39057e-10	7.07777e-08
XP_002518016	-5.34214	4.11874	7.43744e-10	7.10597e-08
XP_006444439	-4.92299	5.5477	7.62341e-10	7.26664e-08
XP_002520541	-9.77783	2.61006	8.14455e-10	7.7453e-08
XP_002522942	-5.272	4.21715	8.40308e-10	7.97257e-08
XP_002299478	-7.05425	2.97369	8.44952e-10	7.99803e-08
XP_002517856	-5.26257	4.20801	8.88636e-10	8.39206e-08
XP_002523183	-5.31167	4.08919	8.91181e-10	8.39665e-08
XP_002518997	-5.1112	4.68867	8.93661e-10	8.40061e-08
XP_007015942	-6.06141	3.45283	9.05258e-10	8.49008e-08
XP_002524412	5.50931	4.09337	9.47251e-10	8.86353e-08
XP_002518528	-5.36092	3.94878	9.51369e-10	8.8817e-08
XP_002509882	5.84704	3.46644	1.04169e-09	9.70268e-08
XP_002517589	-5.34385	3.93223	1.05235e-09	9.77963e-08
cassava4.1_018295m	-5.51381	3.62582	1.06122e-09	9.8174e-08
XP_002318301	-5.82637	3.61972	1.06122e-09	9.8174e-08
XP_006389632	-7.00955	2.93001	1.09487e-09	1.01057e-07
Potri.003G082300.1	-4.65273	8.29164	1.10256e-09	1.01538e-07
XP_002523739	-5.81929	3.61282	1.10645e-09	1.01666e-07
XP_002516070	-9.72018	2.5537	1.13224e-09	1.03802e-07
XP_002311508	-4.91099	5.00411	1.1774e-09	1.077e-07
XP_002319002	-4.99757	4.93719	1.18464e-09	1.0812e-07
CAN81808	4.79621	5.94157	1.22101e-09	1.11159e-07
comp60423_c0_seq1	-9.7054	2.53926	1.23156e-09	1.11159e-07
XP_002517494	-9.7054	2.53926	1.23156e-09	1.11159e-07
comp20383_c0_seq1	-9.7054	2.53926	1.23156e-09	1.11159e-07
XP_002514856	-9.7054	2.53926	1.23156e-09	1.11159e-07
XP_002529472	-4.78036	5.72027	1.26569e-09	1.13988e-07
XP_002518954	-5.03279	4.7111	1.28214e-09	1.15215e-07
P23472	-4.6685	7.09614	1.3024e-09	1.16778e-07
XP_002531635	-4.69655	6.61577	1.3159e-09	1.17729e-07
XP_002301423	-9.69047	2.52467	1.34054e-09	1.19672e-07
XP_006369024	-5.06699	4.54038	1.36865e-09	1.21915e-07
XP_002530088	-9.67538	2.50994	1.46024e-09	1.29226e-07
XP_006383078	-9.67538	2.50994	1.46024e-09	1.29226e-07
XP_002532421	-9.67538	2.50994	1.46024e-09	1.29226e-07
XP_002318052	-4.99894	4.67838	1.59942e-09	1.41238e-07
XP_002512342	-6.30803	3.14492	1.62191e-09	1.42914e-07
XP_002533607	-4.73973	5.68114	1.64598e-09	1.44722e-07
XP_002518443	-5.43389	3.54837	1.69612e-09	1.4881e-07
XP_002515557	-4.56311	9.0455	1.81171e-09	1.5861e-07
P29057	-4.59521	7.34427	1.8562e-09	1.62157e-07
XP_002320279	-9.64472	2.48003	1.89581e-09	1.64911e-07
XP_002299423	-9.64472	2.48003	1.89581e-09	1.64911e-07
XP_002521177	-4.71703	5.61888	1.91647e-09	1.66354e-07
ADR70880	-4.70764	5.72789	1.96919e-09	1.70567e-07
comp53954_c3_seq1	4.8119	5.31724	1.99652e-09	1.72568e-07
AAK62030	-5.72387	3.51995	2.02273e-09	1.74464e-07
XP_002316795	-5.18292	3.96452	2.03104e-09	1.74811e-07
ABG46370	-4.91914	4.77985	2.14779e-09	1.8447e-07
XP_006382251	-4.74743	5.51956	2.15857e-09	1.85007e-07
XP_002510047	-4.75944	5.33968	2.24663e-09	1.92151e-07
XP_006470328	4.83795	5.14341	2.2934e-09	1.9574e-07
XP_006380205	-5.91127	3.30659	2.40073e-09	2.04473e-07
XP_002312220	-6.87897	2.80263	2.4864e-09	2.11329e-07
XP_002513386	-5.89358	3.28939	2.6611e-09	2.25706e-07
XP_002517788	-4.88353	4.7455	2.70312e-09	2.28795e-07
XP_002315953	-5.27112	3.6455	2.71217e-09	2.29085e-07
XP_002530958	4.80484	5.11172	2.8298e-09	2.38528e-07
XP_007027012	-4.57544	6.55899	2.85687e-09	2.40313e-07
BAB21610	-6.85391	2.77822	2.87003e-09	2.40923e-07
comp48878_c0_seq1	9.54899	2.44284	2.97568e-09	2.48768e-07
XP_002521406	-9.5651	2.40243	2.97568e-09	2.48768e-07
XP_002320268	-4.93704	4.41491	3.0915e-09	2.56871e-07
XP_002522020	-6.84121	2.76586	3.08589e-09	2.56871e-07
XP_002516196	-4.5048	7.54671	3.08514e-09	2.56871e-07
AFX59322	-5.64591	3.44423	3.18598e-09	2.63114e-07
XP_006369668	-5.64591	3.44423	3.18598e-09	2.63114e-07
XP_006375029	4.78731	4.86438	3.17817e-09	2.63114e-07
comp58942_c0_seq1	-4.8405	4.78563	3.23046e-09	2.66249e-07
XP_002511321	-9.54863	2.3864	3.26459e-09	2.68519e-07
XP_006485075	-5.32531	3.44338	3.33791e-09	2.73998e-07
XP_002322571	5.43378	3.76871	3.4327e-09	2.80088e-07
XP_007220118	-5.15457	3.74915	3.4327e-09	2.80088e-07
XP_002512129	-5.04891	4.0014	3.42266e-09	2.80088e-07
AGM14951	-6.81547	2.74082	3.57326e-09	2.90975e-07
XP_002514185	-6.80243	2.72814	3.84822e-09	3.115e-07
EXB64225	-5.30911	3.42775	3.84362e-09	3.115e-07
XP_002525361	-6.80243	2.72814	3.84822e-09	3.115e-07
XP_002514717	-4.69962	5.0005	3.93801e-09	3.17006e-07
XP_004138968	-9.51512	2.35381	3.93956e-09	3.17006e-07
XP_002531185	-9.51512	2.35381	3.93956e-09	3.17006e-07
XP_002516311	-4.50589	6.62243	3.96121e-09	3.18121e-07
XP_002266808	4.41902	11.5699	4.05217e-09	3.24379e-07
XP_006446442	4.43745	9.03403	4.05503e-09	3.24379e-07
XP_002511182	-6.78927	2.71534	4.14663e-09	3.3041e-07
XP_006423536	-6.78927	2.71534	4.14663e-09	3.3041e-07
XP_002516437	-5.02123	3.97471	4.15678e-09	3.30574e-07
XP_002514604	-9.49807	2.33723	4.33351e-09	3.43958e-07
XP_002523513	-4.85974	4.44588	4.41955e-09	3.50106e-07
XP_002523135	-4.63914	5.36999	4.42831e-09	3.5012e-07
XP_006376459	-5.80173	3.20019	4.52701e-09	3.57231e-07
XP_002527445	-4.63486	5.36588	4.54164e-09	3.57693e-07
XP_006443516	-4.7726	4.7975	4.58535e-09	3.6044e-07
XP_002522730	-5.58873	3.38877	4.65363e-09	3.65104e-07
XP_002519381	4.41411	8.49724	4.88492e-09	3.82514e-07
XP_002520839	-4.55204	5.72228	5.04607e-09	3.94377e-07
XP_006436097	-4.45191	6.8885	5.2014e-09	4.05739e-07
XP_006368715	-4.83118	4.41841	5.22577e-09	4.06862e-07
XP_002064277	-9.46336	2.30351	5.25811e-09	4.07823e-07
XP_002528071	-9.46336	2.30351	5.25811e-09	4.07823e-07
XP_002310629	-4.38724	9.30581	5.36649e-09	4.1544e-07
comp57834_c2_seq6	-6.10852	2.95089	5.44554e-09	4.20761e-07
XP_002520046	4.72308	4.71731	5.55418e-09	4.28344e-07
XP_002308195	-5.24243	3.36345	5.65535e-09	4.34504e-07
comp54280_c1_seq1	5.57013	3.20265	5.64484e-09	4.34504e-07
XP_006422747	-4.37146	9.92745	5.75123e-09	4.4104e-07
XP_002520796	-9.44568	2.28635	5.80018e-09	4.41495e-07
XP_006381392	-9.44568	2.28635	5.80018e-09	4.41495e-07
XP_002511366	-9.44568	2.28635	5.80018e-09	4.41495e-07
XP_002526560	-4.46353	6.3302	5.80046e-09	4.41495e-07
XP_002525400	-4.52164	5.88499	5.83028e-09	4.42115e-07
XP_002516873	-4.39517	7.96249	5.8236e-09	4.42115e-07
XP_002514640	-4.60876	5.14288	6.00289e-09	4.5436e-07
XP_006490742	-4.62471	4.98954	6.02665e-09	4.55313e-07
comp43210_c0_seq1	5.34406	3.37754	6.24337e-09	4.70815e-07
XP_002527402	-4.58214	5.26834	6.48103e-09	4.87835e-07
XP_002519547	-4.46618	6.19987	6.59389e-09	4.95416e-07
XP_002531517	-6.07434	2.91774	6.61808e-09	4.96319e-07
XP_002512623	4.63421	5.08429	6.72564e-09	5.0346e-07
cassava4.1_020648m	5.19316	3.79093	6.93471e-09	5.17213e-07
XP_002510548	-4.98475	3.77342	6.93471e-09	5.17213e-07
XP_002532425	-4.89353	4.00079	7.02333e-09	5.22866e-07
XP_002517227	-9.42778	2.26898	7.07851e-09	5.25058e-07
XP_006381477	-5.73376	3.13432	7.07374e-09	5.25058e-07
XP_002298047	-4.93486	3.89157	7.11453e-09	5.26772e-07
cassava4.1_009880m	4.94251	4.11654	7.141e-09	5.27774e-07
XP_002521223	-5.72379	3.12466	7.49027e-09	5.52587e-07
EMS51203	-5.10042	3.48093	7.6352e-09	5.61249e-07
XP_007026870	-5.19913	3.32176	7.63187e-09	5.61249e-07
XP_002319461	-4.48597	5.62448	7.7996e-09	5.72303e-07
XP_002516943	-9.40966	2.2514	7.83154e-09	5.73615e-07
XP_002518693	-4.60359	4.77835	7.8497e-09	5.73914e-07
XP_007026094	-5.71374	3.11493	7.93392e-09	5.79035e-07
XP_002525973	4.44615	5.92622	8.09783e-09	5.89942e-07
comp58878_c0_seq1	-4.487	5.4388	8.20673e-09	5.96809e-07
XP_002513885	-4.33444	8.05908	8.25812e-09	5.99477e-07
XP_006383823	-5.70363	3.10514	8.40666e-09	6.09176e-07
XP_002525263	-4.67422	4.70305	8.48868e-09	6.12943e-07
XP_002521290	4.38969	6.54616	8.48056e-09	6.12943e-07
XP_002531999	-4.42126	6.17998	8.7795e-09	6.32822e-07
XP_002509433	-4.77129	4.25549	8.80965e-09	6.33875e-07
XP_002526544	4.40816	6.32589	9.22663e-09	6.62709e-07
ADR70870	-4.28963	10.3664	9.27813e-09	6.65237e-07
comp43067_c1_seq1	-9.37272	2.21561	9.61643e-09	6.88283e-07
XP_002520305	-4.35386	6.89143	9.77412e-09	6.98345e-07
XP_002510760	-4.69284	4.47575	9.8089e-09	6.99604e-07
XP_002518531	-5.46707	3.27104	9.86646e-09	7.01258e-07
XP_002533604	-5.46707	3.27104	9.86646e-09	7.01258e-07
XP_002531978	-4.37249	6.24332	1.03209e-08	7.32284e-07
XP_002322115	-5.45797	3.26226	1.03948e-08	7.34965e-07
XP_002523143	-5.1454	3.27011	1.03948e-08	7.34965e-07
XP_002526381	-4.77011	4.14069	1.04885e-08	7.40307e-07
XP_002525180	-4.39274	5.98342	1.0623e-08	7.45934e-07
XP_002527143	-4.5237	5.00745	1.06221e-08	7.45934e-07
XP_002517513	5.80677	2.8881	1.05926e-08	7.45934e-07
XP_002516554	-5.44882	3.25342	1.09543e-08	7.67876e-07
AEO45781	-4.26303	9.95914	1.13383e-08	7.93426e-07
XP_002310648	4.36393	6.21156	1.13636e-08	7.93838e-07
comp63611_c0_seq1	-9.33481	2.17891	1.18591e-08	8.24217e-07
comp47242_c0_seq1	-9.33481	2.17891	1.18591e-08	8.24217e-07
comp30421_c0_seq1	-9.33481	2.17891	1.18591e-08	8.24217e-07
XP_002278788	-5.421	3.22657	1.28417e-08	8.89481e-07
XP_002515748	-5.421	3.22657	1.28417e-08	8.89481e-07
Bostr.2392s0057.1.p	9.29782	2.20558	1.31916e-08	9.07549e-07
XP_007034225	-9.31548	2.16021	1.31916e-08	9.07549e-07
cassava4.1_027681m	9.29782	2.20558	1.31916e-08	9.07549e-07
comp50598_c0_seq1	-9.31548	2.16021	1.31916e-08	9.07549e-07
XP_002513136	-4.79089	3.90229	1.36e-08	9.34073e-07
comp41916_c0_seq1	6.41064	2.57467	1.36688e-08	9.35645e-07
comp30183_c0_seq1	-6.59117	2.52327	1.36688e-08	9.35645e-07
XP_002521554	5.75278	2.83713	1.40018e-08	9.53641e-07
XP_002531565	-5.95416	2.80142	1.40018e-08	9.53641e-07
XP_002517642	5.76374	2.84747	1.40018e-08	9.53641e-07
XP_002526966	-4.34784	5.99111	1.40385e-08	9.54548e-07
XP_002509857	4.83564	4.01504	1.40952e-08	9.5681e-07
XP_002522688	-4.51689	4.6258	1.41207e-08	9.56944e-07
ABQ52428	-9.29588	2.14126	1.46906e-08	9.90633e-07
XP_002522674	-9.29588	2.14126	1.46906e-08	9.90633e-07
XP_002531514	-9.29588	2.14126	1.46906e-08	9.90633e-07
XP_002511211	-5.94157	2.78926	1.50319e-08	1.01197e-06
XP_002322929	-4.64332	4.33641	1.5112e-08	1.01402e-06
XP_002532168	-5.39264	3.19921	1.50929e-08	1.01402e-06
XP_002513522	4.27058	6.87578	1.57524e-08	1.05526e-06
XP_007024460	-4.72997	3.97885	1.60318e-08	1.07221e-06
XP_004985722	-9.27601	2.12207	1.63792e-08	1.09365e-06
XP_002303073	-4.72435	3.97347	1.65605e-08	1.10395e-06
XP_003566116	4.47351	4.9948	1.66872e-08	1.11058e-06
XP_002310432	-4.75499	3.86791	1.67285e-08	1.11152e-06
XP_002533857	-4.22749	7.80942	1.68136e-08	1.11536e-06
XP_006386058	-5.91606	2.76463	1.73515e-08	1.14917e-06
comp53869_c0_seq1	-6.56051	2.49364	1.76677e-08	1.16821e-06
comp14979_c0_seq1	-9.25587	2.10262	1.82837e-08	1.20504e-06
XP_002309152	-9.25587	2.10262	1.82837e-08	1.20504e-06
XP_002511073	4.52609	4.77352	1.84721e-08	1.21549e-06
XP_002519197	-4.24816	6.764	1.89127e-08	1.24248e-06
XP_006466288	-4.27553	6.31109	1.89503e-08	1.24295e-06
XP_006379504	-4.73055	3.84452	1.92509e-08	1.26064e-06
comp61345_c0_seq1	-4.87462	3.48009	1.9551e-08	1.27824e-06
ACW83060	-4.41455	5.00945	1.96874e-08	1.2851e-06
XP_002303855	-4.55179	4.50874	1.9784e-08	1.28934e-06
XP_002533262	-4.34296	5.30152	2.0017e-08	1.3018e-06
Potri.004G088400.1	-5.8901	2.73957	2.00709e-08	1.3018e-06
XP_002315185	-5.8901	2.73957	2.00709e-08	1.3018e-06
XP_002510700	-4.33798	5.37435	2.02634e-08	1.3122e-06
XP_002520866	-4.63569	4.12565	2.04474e-08	1.31576e-06
XP_006372480	-9.23544	2.0829	2.04348e-08	1.31576e-06
comp47310_c0_seq1	-9.23544	2.0829	2.04348e-08	1.31576e-06
XP_002529183	-9.23544	2.0829	2.04348e-08	1.31576e-06
XP_007042919	4.59448	4.3023	2.06006e-08	1.32353e-06
XP_002512797	-4.32744	5.50798	2.06906e-08	1.32722e-06
A8CDT2	4.17984	8.20478	2.15334e-08	1.37912e-06
XP_002523043	-5.87693	2.72688	2.16037e-08	1.38145e-06
XP_002516129	-5.33419	3.14291	2.22325e-08	1.41943e-06
XP_002525405	-4.40734	4.84036	2.26389e-08	1.44312e-06
XP_004287175	9.20943	2.12255	2.28675e-08	1.45315e-06
XP_002284700	9.20943	2.12255	2.28675e-08	1.45315e-06
XP_002522145	-6.51326	2.44803	2.29912e-08	1.45874e-06
XP_002516570	-5.0016	3.13229	2.49039e-08	1.57765e-06
XP_002511274	-9.19369	2.04266	2.56226e-08	1.61565e-06
EPS71012	9.19108	2.10535	2.56226e-08	1.61565e-06
XP_002519754	-9.19369	2.04266	2.56226e-08	1.61565e-06
XP_002520967	-4.83446	3.44168	2.57425e-08	1.6207e-06
P52704	-4.13033	9.66848	2.62372e-08	1.6493e-06
XP_002530365	-4.99149	3.12262	2.63704e-08	1.65513e-06
XP_002512462	-4.89774	3.2866	2.68297e-08	1.68137e-06
comp39941_c0_seq1	5.31071	2.95764	2.70412e-08	1.6817e-06
XP_002518716	-5.50825	2.9166	2.70412e-08	1.6817e-06
XP_002307908	4.96902	3.57828	2.69317e-08	1.6817e-06
XP_002530802	-5.85025	2.70116	2.70301e-08	1.6817e-06
comp59740_c0_seq1	-5.50825	2.9166	2.70412e-08	1.6817e-06
XP_006377839	-4.17863	6.8279	2.74182e-08	1.70256e-06
XP_002528981	-4.88864	3.27791	2.82513e-08	1.75162e-06
XP_004232627	-5.28361	3.09425	2.95969e-08	1.83227e-06
XP_002509596	4.70973	3.89592	3.02561e-08	1.87024e-06
XP_006369092	-4.33469	5.0323	3.03534e-08	1.87341e-06
comp68762_c0_seq1	4.94922	3.55957	3.06402e-08	1.88792e-06
XP_002515331	-4.3196	5.19736	3.0681e-08	1.88792e-06
XP_002307386	-4.8015	3.41021	3.10572e-08	1.9082e-06
EXC00966	-4.96071	3.09322	3.1371e-08	1.92458e-06
XP_002515925	4.14458	7.217	3.15289e-08	1.93136e-06
XP_002529827	9.15367	2.07031	3.22964e-08	1.9754e-06
Potri.016G052100.1	-6.44776	2.3849	3.30299e-08	2.01423e-06
XP_002315357	-6.44776	2.3849	3.30299e-08	2.01423e-06
XP_002521328	-4.08654	10.3015	3.31857e-08	2.01833e-06
XP_007046800	-4.64159	3.75957	3.3196e-08	2.01833e-06
XP_002519690	-4.13798	6.9312	3.35225e-08	2.03515e-06
XP_002531929	4.26166	5.47162	3.41635e-08	2.07098e-06
XP_002297622	-4.09246	8.61785	3.49735e-08	2.11693e-06
XP_006388011	-5.47295	2.88265	3.52224e-08	2.12884e-06
XP_002525724	-4.93982	3.07328	3.52808e-08	2.12922e-06
XP_002509780	-4.48829	4.28033	3.53401e-08	2.12964e-06
XP_002523178	-4.51963	4.12022	3.62816e-08	2.17664e-06
XP_002312584	-9.15069	2.00128	3.63334e-08	2.17664e-06
XP_002315149	-6.43091	2.36868	3.62368e-08	2.17664e-06
comp119112_c0_seq1	6.24259	2.41669	3.62368e-08	2.17664e-06
XP_006427829	-4.84228	3.23366	3.67203e-08	2.1966e-06
XP_002521491	-4.22185	5.5384	3.85014e-08	2.29977e-06
comp31319_c0_seq1	-9.12871	1.98014	4.09326e-08	2.43785e-06
comp41966_c0_seq1	-9.12871	1.98014	4.09326e-08	2.43785e-06
XP_002512081	4.1434	6.35223	4.28464e-08	2.54811e-06
XP_002518862	-5.76708	2.62114	4.29802e-08	2.55235e-06
AGR44475	-5.43676	2.84789	4.31463e-08	2.55477e-06
XP_006438002	-5.43676	2.84789	4.31463e-08	2.55477e-06
XP_002511408	-4.60172	3.72158	4.32582e-08	2.55769e-06
comp50505_c0_seq1	-6.39661	2.33569	4.37291e-08	2.58179e-06
XP_002531810	-4.27342	4.97417	4.46158e-08	2.63034e-06
XP_006837340	-4.63226	3.60201	4.53112e-08	2.66748e-06
comp48765_c0_seq1	-5.42449	2.83611	4.62082e-08	2.71245e-06
CAN68422	-5.42449	2.83611	4.62082e-08	2.71245e-06
XP_002313019	-4.15854	5.59826	4.66322e-08	2.73341e-06
XP_002524773	-4.25392	5.09225	4.69667e-08	2.74907e-06
XP_002532349	-4.40847	4.37222	4.73097e-08	2.76518e-06
XP_002300707	-6.37914	2.31891	4.81019e-08	2.80345e-06
P42767	6.19733	2.37431	4.81019e-08	2.80345e-06
XP_002524429	4.11113	6.41563	4.84938e-08	2.82226e-06
XP_002522292	-5.41212	2.82424	4.95107e-08	2.87733e-06
XP_007037411	-4.72448	3.33678	5.0451e-08	2.92781e-06
XP_002513613	-4.07842	6.782	5.1342e-08	2.97528e-06
Q9LEI8	-4.11315	6.01833	5.18222e-08	2.99885e-06
comp54993_c5_seq1	4.35372	4.61071	5.3338e-08	3.08219e-06
XP_002313782	-5.18783	3.00234	5.38176e-08	3.09675e-06
XP_002523586	-5.18783	3.00234	5.38176e-08	3.09675e-06
XP_002308345	-4.87526	3.01176	5.38176e-08	3.09675e-06
XP_006383211	-5.72363	2.57942	5.46493e-08	3.13701e-06
XP_002518400	4.85307	3.46891	5.46711e-08	3.13701e-06
XP_002526428	-4.52535	3.78366	5.5376e-08	3.173e-06
XP_002533837	-4.10018	6.18244	5.61699e-08	3.21397e-06
XP_002530918	4.19562	5.11043	5.72623e-08	3.27189e-06
cassava4.1_019371m	-9.06066	1.91482	5.90433e-08	3.36893e-06
XP_002510126	-5.70885	2.56525	5.92816e-08	3.37781e-06
XP_002512792	-4.06127	6.45948	5.95794e-08	3.39004e-06
XP_002311401	-5.37436	2.78803	6.10799e-08	3.47058e-06
XP_002524280	-4.11317	5.61176	6.15792e-08	3.49408e-06
XP_002520850	-4.10931	5.74003	6.23324e-08	3.53191e-06
XP_002510709	-4.75489	3.15044	6.33829e-08	3.58149e-06
comp61142_c0_seq1	-4.75489	3.15044	6.33829e-08	3.58149e-06
XP_002526737	-5.69392	2.55093	6.43493e-08	3.63106e-06
XP_002316155	-5.15444	2.97037	6.48548e-08	3.65453e-06
XP_002515518	-5.36155	2.77576	6.55733e-08	3.68484e-06
XP_002521884	-5.36155	2.77576	6.55733e-08	3.68484e-06
XP_002515158	4.40417	4.12303	6.61408e-08	3.71162e-06
XP_002510934	-9.03724	1.89238	6.69157e-08	3.73456e-06
XP_007039951	-9.03724	1.89238	6.69157e-08	3.73456e-06
XP_006369631	-9.03724	1.89238	6.69157e-08	3.73456e-06
XP_002510708	9.01452	1.94041	6.69157e-08	3.73456e-06
XP_002518813	-4.13319	5.2894	6.96304e-08	3.87546e-06
XP_002308081	3.99704	7.62907	6.95989e-08	3.87546e-06
XP_002525720	-5.67883	2.53647	6.98975e-08	3.88502e-06
XP_002299019	-4.13034	5.32129	7.02139e-08	3.8973e-06
XP_002321611	-5.34862	2.76339	7.04328e-08	3.90414e-06
XP_002323037	-6.32545	2.26739	7.10863e-08	3.93502e-06
XP_002524094	-3.99105	7.64954	7.15025e-08	3.9527e-06
XP_002517079	-4.55715	3.5306	7.22878e-08	3.9907e-06
XP_002317224	4.28008	4.38434	7.37599e-08	4.06646e-06
XP_002309737	4.01828	6.59306	7.79587e-08	4.29214e-06
AGR55393	-4.41678	3.91726	7.84885e-08	4.3044e-06
comp38946_c0_seq1	-6.3071	2.2498	7.8568e-08	4.3044e-06
XP_002515682	-4.07167	5.62685	7.86033e-08	4.3044e-06
XP_002518920	-6.3071	2.2498	7.8568e-08	4.3044e-06
XP_002529937	-4.20047	4.64421	8.01642e-08	4.38399e-06
XP_002302353	-5.32242	2.73831	8.13848e-08	4.44276e-06
XP_006440825	-4.36894	4.07513	8.14566e-08	4.44276e-06
XP_006398594	4.9092	2.96824	8.36301e-08	4.55522e-06
XP_002303056	-4.63378	3.25057	8.39987e-08	4.56919e-06
XP_002522863	-4.03305	6.04345	8.49331e-08	4.61387e-06
XP_006446776	-4.42689	3.81339	8.53299e-08	4.62926e-06
XP_002525645	-8.98924	1.84645	8.63636e-08	4.67291e-06
comp74619_c0_seq1	-8.98924	1.84645	8.63636e-08	4.67291e-06
comp52493_c0_seq1	-4.08298	5.43809	8.99309e-08	4.85308e-06
XP_002530237	-5.64817	2.50712	8.99553e-08	4.85308e-06
XP_006464617	-4.51807	3.49353	9.00502e-08	4.85308e-06
XP_002525276	-4.0809	5.43613	9.10033e-08	4.89797e-06
XP_002304346	-3.94929	7.70061	9.143e-08	4.91445e-06
XP_002519493	-3.94548	7.8307	9.42301e-08	5.0583e-06
XP_007015279	-4.14739	4.90196	9.44067e-08	5.06112e-06
XP_002513361	-4.20046	4.39513	9.51056e-08	5.09189e-06
XP_002518649	-4.14869	4.85623	9.58381e-08	5.12438e-06
XP_002298184	-3.99596	6.33739	9.70223e-08	5.18092e-06
comp47674_c0_seq2	5.43397	2.53814	9.79873e-08	5.2256e-06
XP_002509809	-8.96463	1.82293	9.83586e-08	5.23856e-06
AFK73428	-4.3517	3.96078	1.00196e-07	5.32944e-06
XP_002512367	-4.54398	3.35252	1.01066e-07	5.36873e-06
XP_002530475	-5.08524	2.90422	1.01637e-07	5.39205e-06
cassava4.1_009522m	-6.2506	2.19573	1.06732e-07	5.65205e-06
XP_002532848	-5.61685	2.47716	1.06815e-07	5.65205e-06
XP_006372995	-4.76081	2.90307	1.08555e-07	5.72928e-06
XP_006487559	-4.76081	2.90307	1.08555e-07	5.72928e-06
XP_002516081	-4.15492	4.54288	1.09581e-07	5.7685e-06
XP_002528421	-4.59584	3.2146	1.0948e-07	5.7685e-06
XP_002533311	-4.33436	3.94438	1.10473e-07	5.80793e-06
XP_002535195	-8.93959	1.79902	1.12212e-07	5.8842e-06
XP_002515757	-8.93959	1.79902	1.12212e-07	5.8842e-06
XP_007026741	3.92852	7.24915	1.15909e-07	6.06698e-06
XP_002510230	-4.74885	2.89174	1.15995e-07	6.06698e-06
XP_002523113	-5.60093	2.46194	1.16525e-07	6.07135e-06
XP_007011231	-5.60093	2.46194	1.16525e-07	6.07135e-06
XP_002516966	5.40626	2.51233	1.16525e-07	6.07135e-06
XP_007210281	-5.26854	2.68683	1.17906e-07	6.12763e-06
comp15678_c0_seq1	-5.26854	2.68683	1.17906e-07	6.12763e-06
XP_007034956	-6.23127	2.17725	1.18458e-07	6.14068e-06
XP_002512002	-6.23127	2.17725	1.18458e-07	6.14068e-06
AEV53413	-4.0475	5.13694	1.20463e-07	6.23674e-06
XP_002270986	-4.57649	3.19628	1.21961e-07	6.30625e-06
XP_007041500	-4.02756	5.41617	1.2545e-07	6.47846e-06
XP_002513601	-3.96805	5.90245	1.27167e-07	6.55181e-06
XP_002509519	-5.25475	2.67367	1.27192e-07	6.55181e-06
XP_002513164	-8.91411	1.77472	1.28242e-07	6.58929e-06
XP_002530892	-8.91411	1.77472	1.28242e-07	6.58929e-06
XP_002532673	-5.03719	2.85839	1.32614e-07	6.80537e-06
XP_002304554	-3.98373	5.67141	1.33675e-07	6.85118e-06
XP_002525401	-4.22382	4.27442	1.35589e-07	6.94054e-06
XP_006382504	-4.49962	3.31053	1.35985e-07	6.95208e-06
XP_002321786	-3.88323	7.65031	1.37618e-07	7.01801e-06
XP_002523350	-4.34858	3.73928	1.37532e-07	7.01801e-06
XP_002514327	3.92656	6.44537	1.42814e-07	7.26483e-06
XP_002533302	-4.02201	5.07573	1.4275e-07	7.26483e-06
XP_002518293	-4.6185	3.02112	1.43588e-07	7.29509e-06
XP_002517383	-6.1918	2.13957	1.464e-07	7.42868e-06
XP_002517210	-8.88817	1.75001	1.46828e-07	7.43194e-06
XP_002310150	-8.88817	1.75001	1.46828e-07	7.43194e-06
XP_002305045	-5.22677	2.64699	1.48273e-07	7.48649e-06
XP_002315279	-5.22677	2.64699	1.48273e-07	7.48649e-06
XP_002521114	4.05793	4.88332	1.49806e-07	7.55456e-06
comp47930_c0_seq1	-4.36116	3.6281	1.50682e-07	7.58937e-06
orange1.1g033689m	-4.69999	2.84552	1.51889e-07	7.64073e-06
XP_002523253	-3.99337	5.38406	1.54168e-07	7.74579e-06
XP_002518472	-4.08561	4.59205	1.58569e-07	7.95713e-06
XP_002320929	-3.92933	5.96537	1.60962e-07	8.06726e-06
XP_006369483	-6.17165	2.12036	1.6303e-07	8.1609e-06
XP_002533199	-4.04146	4.93457	1.67496e-07	8.37418e-06
comp55595_c2_seq1	-8.86175	1.72488	1.6842e-07	8.39951e-06
XP_002515190	-4.28701	3.79453	1.6862e-07	8.39951e-06
XP_002519699	-8.86175	1.72488	1.6842e-07	8.39951e-06
XP_002513920	-4.18624	4.23898	1.72047e-07	8.55978e-06
AGL34962	3.87072	6.72935	1.73212e-07	8.60722e-06
XP_002512193	-4.22261	4.0286	1.73623e-07	8.61716e-06
XP_002308701	-4.67492	2.82184	1.74289e-07	8.63971e-06
XP_002510840	-3.87863	6.57011	1.74937e-07	8.6613e-06
XP_002519011	-3.93688	5.55248	1.77611e-07	8.78301e-06
XP_002531010	-3.96938	5.36155	1.78775e-07	8.8299e-06
XP_002514223	-6.15122	2.10089	1.81762e-07	8.95572e-06
XP_002510200	-6.15122	2.10089	1.81762e-07	8.95572e-06
XP_002514309	4.41276	3.61724	1.84869e-07	9.09782e-06
XP_002526683	-5.18375	2.60602	1.87462e-07	9.2143e-06
XP_002517643	-3.96885	5.1694	1.88164e-07	9.23146e-06
XP_002518968	-3.97392	5.06786	1.88263e-07	9.23146e-06
XP_002526018	-3.83351	7.37875	1.88602e-07	9.23697e-06
XP_002303734	3.88948	6.05478	1.91008e-07	9.34359e-06
XP_002520204	-8.83484	1.6993	1.93558e-07	9.44566e-06
XP_002317086	-8.83484	1.6993	1.93558e-07	9.44566e-06
XP_007021953	-4.206	4.01295	1.96535e-07	9.57948e-06
XP_002523906	-4.38541	3.3681	1.97447e-07	9.61245e-06
XP_002325095	-4.15253	4.20723	2.07881e-07	1.00963e-05
XP_002516441	-3.91088	5.62728	2.07753e-07	1.00963e-05
XP_002515563	-3.94454	5.27717	2.11502e-07	1.026e-05
AAM92882	-3.95351	5.0115	2.13476e-07	1.03435e-05
XP_002512228	-4.94905	2.77453	2.15005e-07	1.04052e-05
XP_002515424	-3.82045	7.0834	2.17367e-07	1.0507e-05
XP_007035062	3.85379	6.27957	2.17989e-07	1.05246e-05
BAJ53175	-3.80362	7.78064	2.22199e-07	1.07152e-05
comp31276_c0_seq1	8.81331	1.75384	2.22885e-07	1.07356e-05
XP_002514148	-4.46516	3.09114	2.25684e-07	1.0845e-05
XP_002531364	-4.06434	4.1975	2.25688e-07	1.0845e-05
XP_002533263	-3.94396	5.0398	2.26361e-07	1.08645e-05
comp48986_c0_seq1	4.61417	3.24512	2.27575e-07	1.08972e-05
comp53547_c1_seq1	4.61417	3.24512	2.27575e-07	1.08972e-05
XP_002521274	3.96712	5.07484	2.35816e-07	1.12785e-05
XP_002522256	-3.93567	5.03205	2.3716e-07	1.13295e-05
XP_002525252	-3.79005	7.41719	2.51037e-07	1.19784e-05
AFR69121	-3.76395	9.17048	2.52493e-07	1.20338e-05
XP_002306157	-4.39694	3.21364	2.5308e-07	1.20477e-05
XP_002518193	-6.08814	2.04089	2.53726e-07	1.20644e-05
XP_007036846	-4.01746	4.41371	2.54352e-07	1.20801e-05
XP_002533846	-3.87711	5.57155	2.54775e-07	1.20861e-05
sp|P24396|PLY18_SOLLC	-8.80742	1.67327	2.57175e-07	1.21716e-05
comp32340_c0_seq1	-8.80742	1.67327	2.57175e-07	1.21716e-05
XP_002516571	-4.27149	3.54357	2.58705e-07	1.22157e-05
XP_002522291	-5.12432	2.54954	2.58536e-07	1.22157e-05
comp91769_c0_seq1	-5.44913	2.31736	2.64309e-07	1.24659e-05
ABX82798	-4.51591	2.92433	2.68987e-07	1.26719e-05
XP_002520687	-3.79662	6.56496	2.69346e-07	1.26742e-05
XP_002522274	-3.98021	4.64936	2.74367e-07	1.28955e-05
cassava4.1_006537m	4.20132	3.82142	2.78382e-07	1.30692e-05
XP_002279379	-4.25598	3.52899	2.8188e-07	1.32031e-05
XP_006359818	-3.90772	5.00591	2.8188e-07	1.32031e-05
XP_002511772	-4.15809	3.87618	2.8336e-07	1.32571e-05
XP_002517566	-4.32329	3.30961	2.92144e-07	1.36525e-05
comp16863_c0_seq1	-8.77947	1.64677	2.97358e-07	1.38644e-05
comp47442_c1_seq1	8.76451	1.70883	2.97358e-07	1.38644e-05
XP_002531922	-5.10907	2.53508	3.04815e-07	1.41958e-05
comp98930_c0_seq1	-4.35771	3.17673	3.14059e-07	1.46097e-05
XP_002510549	-6.06648	2.02033	3.18927e-07	1.48192e-05
XP_002531511	-3.83776	5.38077	3.28374e-07	1.52408e-05
XP_003547129	4.02918	4.15046	3.3422e-07	1.54945e-05
XP_002512568	-4.22447	3.49938	3.35389e-07	1.55311e-05
XP_006381668	-8.75097	1.61978	3.44558e-07	1.59195e-05
XP_002310994	-8.75097	1.61978	3.44558e-07	1.59195e-05
XP_002531403	-3.92964	4.74295	3.45039e-07	1.59199e-05
XP_002510564	-3.71108	9.40836	3.45346e-07	1.59199e-05
Q7Y1X1	-3.80114	5.63988	3.46321e-07	1.59468e-05
XP_002305676	-4.12708	3.84707	3.4827e-07	1.60185e-05
comp52951_c0_seq3	-4.10811	3.92093	3.5013e-07	1.60859e-05
XP_002512099	-4.86897	2.69859	3.57192e-07	1.63734e-05
XP_002532821	-4.86897	2.69859	3.57192e-07	1.63734e-05
XP_002526671	3.79318	5.90334	3.59387e-07	1.64556e-05
XP_002529781	-4.38956	3.02004	3.61989e-07	1.65376e-05
BAH10642	-4.38956	3.02004	3.61989e-07	1.65376e-05
XP_002515992	-5.39476	2.2658	3.8906e-07	1.77346e-05
XP_002519088	-5.39476	2.2658	3.8906e-07	1.77346e-05
AAP46157	-3.84557	5.12092	3.90976e-07	1.78021e-05
ABK96386	-3.80771	5.29754	3.9173e-07	1.78165e-05
comp29468_c0_seq1	8.714	1.66236	4.00132e-07	1.81784e-05
comp57565_c1_seq1	5.83315	2.03611	4.03028e-07	1.82896e-05
XP_006379632	-4.30713	3.12925	4.14096e-07	1.87294e-05
XP_002514779	-4.30713	3.12925	4.14096e-07	1.87294e-05
comp36844_c0_seq1	-4.30713	3.12925	4.14096e-07	1.87294e-05
XP_002526557	-3.73527	6.13946	4.31454e-07	1.94928e-05
XP_002530981	-3.73286	6.10693	4.36622e-07	1.97045e-05
XP_002515030	-3.93262	4.21021	4.52523e-07	2.03995e-05
XP_002510392	5.81329	2.01782	4.54007e-07	2.04438e-05
XP_002518493	3.75038	6.02302	4.56257e-07	2.05225e-05
XP_006379156	-3.87269	4.77659	4.62431e-07	2.07773e-05
XP_002531201	-3.72233	6.1862	4.71702e-07	2.11706e-05
comp39826_c0_seq1	-5.35735	2.23038	4.74742e-07	2.12836e-05
XP_002526283	-3.6907	7.00328	4.8157e-07	2.1566e-05
XP_002533635	-4.50043	2.65777	4.8312e-07	2.16117e-05
comp44855_c0_seq1	-3.90266	4.36473	4.88023e-07	2.18071e-05
XP_006370581	-4.2759	3.09999	4.90647e-07	2.19004e-05
XP_002528427	-3.87357	4.64516	4.92151e-07	2.19435e-05
XP_002526651	-3.81599	4.84493	4.98283e-07	2.21926e-05
XP_002531014	-3.79951	5.17267	4.98963e-07	2.21987e-05
XP_002303623	-4.00383	4.06777	5.02881e-07	2.23486e-05
cassava4.1_005110m	-5.97645	1.93507	5.12166e-07	2.27365e-05
XP_007044264	-4.22965	3.22175	5.13935e-07	2.27902e-05
XP_002511354	-3.6889	6.46484	5.15438e-07	2.2832e-05
XP_002308904	3.69518	6.48927	5.23924e-07	2.31577e-05
XP_002534043	-3.87166	4.54798	5.23774e-07	2.31577e-05
XP_007025086	3.68478	6.5566	5.30998e-07	2.34449e-05
XP_002521893	-4.05641	3.78088	5.33046e-07	2.35099e-05
XP_002302670	-3.80374	4.79429	5.40499e-07	2.38129e-05
CBI37703	-8.66191	1.5357	5.43348e-07	2.38355e-05
XP_002320005	-3.78963	5.06884	5.41833e-07	2.38355e-05
comp81991_c0_seq1	-8.66191	1.5357	5.43348e-07	2.38355e-05
EXC11706	-8.66191	1.5357	5.43348e-07	2.38355e-05
XP_002315886	3.87386	4.55148	5.46883e-07	2.39647e-05
XP_006483987	-4.99757	2.42956	5.54609e-07	2.42772e-05
XP_002301262	-4.30978	2.94528	5.57819e-07	2.43916e-05
XP_002533955	-4.37973	2.79655	5.6319e-07	2.46001e-05
XP_002515931	4.36178	3.22244	5.71513e-07	2.49369e-05
XP_002525326	-5.95303	1.91295	5.78624e-07	2.51664e-05
XP_002523314	-5.95303	1.91295	5.78624e-07	2.51664e-05
XP_006374903	-5.95303	1.91295	5.78624e-07	2.51664e-05
XP_002510704	-5.31893	2.19408	5.81628e-07	2.52702e-05
XP_002304515	-3.84049	4.61437	5.91024e-07	2.56511e-05
comp34265_c0_seq1	4.575	2.95982	5.94281e-07	2.5765e-05
XP_007043020	-4.98091	2.41384	6.05924e-07	2.62419e-05
XP_002316015	-4.45698	2.61713	6.09633e-07	2.63746e-05
comp19653_c0_seq1	-4.24399	3.07013	6.17963e-07	2.67066e-05
XP_002309854	-8.63096	1.50656	6.35441e-07	2.72885e-05
XP_002323595	-8.63096	1.50656	6.35441e-07	2.72885e-05
XP_002300883	-8.63096	1.50656	6.35441e-07	2.72885e-05
comp46034_c0_seq1	4.56467	2.95026	6.33379e-07	2.72885e-05
comp70170_c0_seq1	-8.63096	1.50656	6.35441e-07	2.72885e-05
XP_002525883	-8.63096	1.50656	6.35441e-07	2.72885e-05
XP_002531004	4.14827	3.51816	6.42155e-07	2.75478e-05
XP_002522736	-5.92923	1.89049	6.54689e-07	2.80266e-05
XP_002511416	-5.92923	1.89049	6.54689e-07	2.80266e-05
XP_006374955	3.70229	5.68697	6.83632e-07	2.9235e-05
XP_002304841	4.32704	3.19033	7.09158e-07	3.02948e-05
XP_006371316	-3.75446	4.78779	7.13166e-07	3.04023e-05
XP_002521540	-3.62459	6.72666	7.13141e-07	3.04023e-05
XP_002519258	-5.27947	2.15685	7.1557e-07	3.0473e-05
XP_002322958	-3.86967	4.01577	7.23578e-07	3.07819e-05
XP_002521032	-4.94701	2.38189	7.24953e-07	3.08083e-05
XP_002533475	-3.62076	6.7416	7.33593e-07	3.1143e-05
XP_002530716	4.41689	3.06204	7.37293e-07	3.12675e-05
XP_002298901	-5.90503	1.86769	7.41895e-07	3.13015e-05
XP_002528329	-8.59934	1.47684	7.45e-07	3.13015e-05
XP_002518512	-5.90503	1.86769	7.41895e-07	3.13015e-05
XP_002510582	-3.67401	5.64878	7.40614e-07	3.13015e-05
XP_002511954	-8.59934	1.47684	7.45e-07	3.13015e-05
XP_002310245	-5.90503	1.86769	7.41895e-07	3.13015e-05
XP_002521303	-8.59934	1.47684	7.45e-07	3.13015e-05
XP_002526664	-8.59934	1.47684	7.45e-07	3.13015e-05
XP_002533152	-8.59934	1.47684	7.45e-07	3.13015e-05
XP_002306717	-3.84673	4.13027	7.46463e-07	3.13307e-05
XP_002522552	-4.16028	3.15693	7.49012e-07	3.14054e-05
XP_002312969	-3.83914	4.18661	7.67084e-07	3.21301e-05
XP_002525472	-5.25932	2.13788	7.94989e-07	3.32648e-05
XP_002526033	3.70318	5.3514	7.96499e-07	3.32938e-05
cassava4.1_020002m	-3.83864	4.05646	8.16327e-07	3.40877e-05
XP_002308192	4.29145	3.15748	8.36314e-07	3.48866e-05
cassava4.1_019240m	-5.88042	1.84452	8.42045e-07	3.50183e-05
CAJ77893	-5.88042	1.84452	8.42045e-07	3.50183e-05
comp110689_c0_seq1	5.688	1.90284	8.42045e-07	3.50183e-05
XP_002528420	-8.567	1.4465	8.75702e-07	3.627e-05
XP_002524169	-8.567	1.4465	8.75702e-07	3.627e-05
comp138885_c0_seq1	8.55091	1.51304	8.75702e-07	3.627e-05
cassava4.1_033610m	8.55091	1.51304	8.75702e-07	3.627e-05
XP_002526579	-5.23889	2.11865	8.84207e-07	3.65852e-05
XP_007038432	-3.77153	4.50341	9.24839e-07	3.81889e-05
XP_002273703	-3.6371	5.73128	9.24816e-07	3.81889e-05
XP_002528709	-4.29964	2.72182	9.28663e-07	3.83081e-05
XP_002525364	3.53861	10.9046	9.2984e-07	3.83178e-05
XP_007017809	-4.89462	2.33261	9.54583e-07	3.92978e-05
XP_002514954	3.64828	5.46587	9.55634e-07	3.93014e-05
NP_001267953	-5.85538	1.82098	9.57264e-07	3.93288e-05
XP_002527083	-3.58751	6.19865	9.81608e-07	4.02884e-05
XP_002527025	-5.21817	2.09917	9.84556e-07	4.03283e-05
XP_002313591	5.02411	2.1596	9.84556e-07	4.03283e-05
XP_002534345	-4.28585	2.70898	9.99507e-07	4.08996e-05
XP_002323293	-3.80536	4.0256	1.00896e-06	4.1245e-05
XP_002534648	-8.53392	1.41552	1.03208e-06	4.20636e-05
comp41956_c0_seq1	-8.53392	1.41552	1.03208e-06	4.20636e-05
comp31096_c0_seq1	-8.53392	1.41552	1.03208e-06	4.20636e-05
XP_002519026	-3.97011	3.49773	1.08168e-06	4.39971e-05
XP_002528756	4.01228	3.5254	1.08168e-06	4.39971e-05
XP_002528241	-3.93275	3.66561	1.08737e-06	4.41848e-05
XP_002515219	-5.82989	1.79705	1.09006e-06	4.42499e-05
comp42537_c0_seq1	-5.19714	2.07943	1.09757e-06	4.45104e-05
XP_002513796	-3.75902	4.23132	1.13034e-06	4.57938e-05
comp21620_c0_seq1	4.66951	2.36286	1.15169e-06	4.65665e-05
XP_002510168	-3.90359	3.73006	1.15102e-06	4.65665e-05
XP_002314267	-4.66276	2.50428	1.16527e-06	4.70225e-05
XP_002518524	-4.3502	2.51765	1.16527e-06	4.70225e-05
XP_002522914	-3.76727	4.12	1.16866e-06	4.71124e-05
XP_002520604	-3.56476	6.04053	1.19766e-06	4.8234e-05
XP_002262931	-3.97566	3.38983	1.20913e-06	4.86477e-05
XP_002317505	-8.50007	1.38387	1.21973e-06	4.87855e-05
XP_002308331	-8.50007	1.38387	1.21973e-06	4.87855e-05
comp16025_c0_seq1	-8.50007	1.38387	1.21973e-06	4.87855e-05
comp172822_c0_seq1	8.49218	1.45957	1.21973e-06	4.87855e-05
XP_002521867	-8.50007	1.38387	1.21973e-06	4.87855e-05
comp265674_c0_seq1	8.49218	1.45957	1.21973e-06	4.87855e-05
XP_002514706	-5.1758	2.05941	1.22501e-06	4.89487e-05
comp213936_c0_seq1	5.62103	1.84167	1.24339e-06	4.95377e-05
XP_007016311	-4.0009	3.29061	1.24116e-06	4.95377e-05
XP_002523247	-3.50641	7.98043	1.24311e-06	4.95377e-05
XP_002527404	-3.61231	5.19861	1.24791e-06	4.96692e-05
XP_002324437	-4.33428	2.50287	1.26737e-06	5.03948e-05
comp59799_c0_seq1	-3.77058	3.92396	1.28152e-06	5.09078e-05
XP_002533910	-3.54983	5.99772	1.30042e-06	5.16082e-05
XP_002309397	-4.16183	2.80744	1.31276e-06	5.20472e-05
XP_006373789	-3.6355	4.95837	1.33336e-06	5.28126e-05
XP_002531372	-3.49881	7.51347	1.34135e-06	5.30775e-05
XP_002517087	-3.5581	5.89871	1.34509e-06	5.31742e-05
ADU56196	-3.63088	5.01648	1.3605e-06	5.37313e-05
XP_002522908	-3.91178	3.54841	1.36321e-06	5.37863e-05
comp37710_c0_seq1	-3.59333	5.4025	1.37308e-06	5.41231e-05
XP_002523304	-3.59589	5.20982	1.37619e-06	5.41934e-05
XP_007019266	-4.31818	2.48793	1.37939e-06	5.42148e-05
XP_002528274	-3.55096	5.68877	1.37849e-06	5.42148e-05
XP_002305327	-3.59011	5.42215	1.39094e-06	5.46093e-05
comp78406_c0_seq1	-3.95818	3.37361	1.39211e-06	5.46093e-05
XP_002528503	-4.84025	2.28161	1.39446e-06	5.46493e-05
XP_002303465	-3.56646	5.4662	1.4096e-06	5.51897e-05
XP_002512942	-5.77754	1.748	1.42078e-06	5.54131e-05
XP_002511798	-4.01039	3.16537	1.4221e-06	5.54131e-05
AAO49267	-3.46639	11.2133	1.42137e-06	5.54131e-05
XP_002512320	-5.77754	1.748	1.42078e-06	5.54131e-05
XP_002310513	-5.77754	1.748	1.42078e-06	5.54131e-05
comp19792_c0_seq1	-8.4654	1.35153	1.4456e-06	5.57959e-05
comp47970_c1_seq1	8.46189	1.43206	1.4456e-06	5.57959e-05
EPS72894	-8.4654	1.35153	1.4456e-06	5.57959e-05
XP_002310286	-8.4654	1.35153	1.4456e-06	5.57959e-05
comp110768_c0_seq1	-8.4654	1.35153	1.4456e-06	5.57959e-05
XP_006371016	-8.4654	1.35153	1.4456e-06	5.57959e-05
XP_002516950	-8.4654	1.35153	1.4456e-06	5.57959e-05
comp47509_c0_seq1	-8.4654	1.35153	1.4456e-06	5.57959e-05
XP_002529023	-8.4654	1.35153	1.4456e-06	5.57959e-05
XP_002532233	-8.4654	1.35153	1.4456e-06	5.57959e-05
XP_002512492	-4.09689	2.93315	1.4483e-06	5.58471e-05
XP_002525174	-4.21485	2.64303	1.45549e-06	5.60713e-05
XP_002534417	3.57893	5.37599	1.47493e-06	5.67668e-05
comp52174_c0_seq1	3.53001	5.99717	1.47703e-06	5.6794e-05
XP_002509976	-3.58266	5.08926	1.49383e-06	5.73858e-05
comp45895_c0_seq2	-4.61446	2.45905	1.50238e-06	5.76602e-05
XP_002517076	-3.52494	6.06035	1.52234e-06	5.83163e-05
XP_002274849	3.66606	4.52093	1.52222e-06	5.83163e-05
XP_002534272	-5.15415	2.03912	1.53159e-06	5.85608e-05
XP_002531987	-5.15415	2.03912	1.53159e-06	5.85608e-05
XP_002321554	-4.82166	2.2642	1.53653e-06	5.86398e-05
XP_002526481	-4.82166	2.2642	1.53653e-06	5.86398e-05
XP_002532756	-3.46161	8.89668	1.54016e-06	5.87233e-05
XP_002510675	-4.08493	2.92206	1.54352e-06	5.87964e-05
XP_006466926	-3.55009	5.42955	1.54581e-06	5.88286e-05
XP_002515187	3.45302	9.40009	1.56688e-06	5.95751e-05
XP_002521377	-4.03301	3.03858	1.56851e-06	5.95815e-05
XP_006383313	-3.60623	4.86621	1.59912e-06	6.06878e-05
comp43094_c1_seq1	3.86182	3.62025	1.6164e-06	6.12866e-05
XP_002519924	-5.75063	1.72284	1.62639e-06	6.14937e-05
XP_002531398	5.57459	1.79937	1.62639e-06	6.14937e-05
comp50919_c0_seq1	-5.75063	1.72284	1.62639e-06	6.14937e-05
XP_006373366	-3.6763	4.3669	1.63585e-06	6.17437e-05
XP_002517738	-4.28543	2.4576	1.63754e-06	6.17437e-05
comp27132_c0_seq1	4.38939	2.48883	1.63754e-06	6.17437e-05
XP_006376165	3.62492	4.62765	1.65014e-06	6.21614e-05
XP_002524602	-3.48063	6.80151	1.66709e-06	6.2684e-05
XP_002532022	-3.4669	7.13754	1.66609e-06	6.2684e-05
XP_002509490	-3.46763	7.15705	1.66918e-06	6.2705e-05
XP_002301023	-3.45085	8.35237	1.68232e-06	6.31405e-05
XP_007225359	3.4524	8.35005	1.68539e-06	6.31975e-05
XP_002314913	-8.42988	1.31846	1.71836e-06	6.38469e-05
comp52690_c0_seq1	-8.42988	1.31846	1.71836e-06	6.38469e-05
XP_002533255	-5.13216	2.01854	1.71579e-06	6.38469e-05
XP_002268680	3.65723	4.46132	1.70495e-06	6.38469e-05
XP_002523254	-3.58786	5.03665	1.71195e-06	6.38469e-05
XP_002524868	-8.42988	1.31846	1.71836e-06	6.38469e-05
XP_002306363	-5.13216	2.01854	1.71579e-06	6.38469e-05
XP_007220306	-8.42988	1.31846	1.71836e-06	6.38469e-05
XP_002522376	-8.42988	1.31846	1.71836e-06	6.38469e-05
comp26467_c0_seq1	-8.42988	1.31846	1.71836e-06	6.38469e-05
XP_002305737	-3.72149	3.87866	1.72708e-06	6.41127e-05
XP_006479939	3.71237	4.22217	1.78403e-06	6.61665e-05
XP_006382207	3.49143	6.13445	1.80325e-06	6.68186e-05
XP_002527300	3.43426	8.98062	1.81267e-06	6.71065e-05
XP_002509783	-3.70895	3.86711	1.84772e-06	6.82803e-05
ACM90159	-3.70895	3.86711	1.84772e-06	6.82803e-05
XP_002309038	-4.10894	2.75842	1.86198e-06	6.87448e-05
XP_002517823	5.55079	1.77775	1.86519e-06	6.88013e-05
XP_002323672	-4.78375	2.22876	1.87088e-06	6.88867e-05
comp50788_c0_seq2	-4.78375	2.22876	1.87088e-06	6.88867e-05
XP_007018718	3.78309	3.74833	1.87386e-06	6.89169e-05
XP_002298482	-3.99936	3.00742	1.87508e-06	6.89169e-05
XP_002510721	3.61134	4.74641	1.93346e-06	7.09984e-05
XP_002526006	-4.56449	2.41236	1.94978e-06	7.14049e-05
XP_002517174	-4.25192	2.42662	1.94978e-06	7.14049e-05
comp56059_c0_seq2	-4.25192	2.42662	1.94978e-06	7.14049e-05
XP_002516629	-3.92451	3.21982	1.96479e-06	7.18256e-05
XP_002535132	-3.81145	3.64471	1.96318e-06	7.18256e-05
XP_002532283	-4.09541	2.74591	1.99973e-06	7.30378e-05
comp50797_c0_seq1	-8.39346	1.28462	2.04881e-06	7.42981e-05
CAN77680	-8.39346	1.28462	2.04881e-06	7.42981e-05
XP_002517849	-8.39346	1.28462	2.04881e-06	7.42981e-05
XP_002323344	-8.39346	1.28462	2.04881e-06	7.42981e-05
XP_006374555	-8.39346	1.28462	2.04881e-06	7.42981e-05
comp32996_c0_seq1	-8.39346	1.28462	2.04881e-06	7.42981e-05
comp30683_c1_seq1	-8.39346	1.28462	2.04881e-06	7.42981e-05
XP_002531146	-8.39346	1.28462	2.04881e-06	7.42981e-05
XP_002532813	-3.47019	5.89497	2.0772e-06	7.51952e-05
XP_002517946	-3.57004	4.65582	2.07723e-06	7.51952e-05
XP_002524159	-3.83987	3.48185	2.09255e-06	7.56824e-05
XP_002522517	4.34506	2.44853	2.12999e-06	7.69684e-05
comp1077_c0_seq1	5.5266	1.75578	2.14312e-06	7.73743e-05
XP_002516149	-4.08175	2.73329	2.14878e-06	7.75072e-05
XP_002309372	-3.87681	3.2983	2.1506e-06	7.75072e-05
sp|Q948Z4|SNAK1_SOLTU	-5.08715	1.9765	2.16178e-06	7.78412e-05
AAP41851	3.39682	9.18188	2.18573e-06	7.86343e-05
XP_002521024	-3.54911	4.94125	2.19043e-06	7.87339e-05
XP_002510088	-3.63796	4.17564	2.21594e-06	7.95807e-05
AFH36343	-3.40954	7.79066	2.22459e-06	7.98213e-05
XP_002525666	3.46282	6.03242	2.2371e-06	8.01996e-05
XP_002517444	3.39225	9.27066	2.24089e-06	8.02648e-05
XP_002525909	-3.77504	3.6971	2.26005e-06	8.088e-05
comp55835_c0_seq102	4.22168	2.88261	2.28138e-06	8.15719e-05
XP_006373453	-4.74482	2.19243	2.28694e-06	8.1699e-05
XP_002514453	-3.50669	5.17916	2.30205e-06	8.21669e-05
XP_002512519	3.40872	7.32432	2.34892e-06	8.37664e-05
XP_002524590	3.40954	7.3065	2.35472e-06	8.39e-05
XP_007014566	3.91315	3.30241	2.37498e-06	8.45481e-05
XP_002528423	-3.62644	4.10909	2.44561e-06	8.69865e-05
comp162671_c0_seq1	8.36701	1.34616	2.45054e-06	8.70859e-05
comp41165_c0_seq1	5.50199	1.73348	2.46727e-06	8.73002e-05
XP_002511996	-5.69526	1.67119	2.46727e-06	8.73002e-05
XP_002518462	-5.69526	1.67119	2.46727e-06	8.73002e-05
comp57687_c2_seq1	-5.69526	1.67119	2.46727e-06	8.73002e-05
XP_002515588	-5.69526	1.67119	2.46727e-06	8.73002e-05
XP_004293736	-4.05404	2.7077	2.48486e-06	8.78465e-05
ADR70888	3.37104	10.0531	2.50778e-06	8.85801e-05
Q00583	-3.65114	3.81395	2.51805e-06	8.8789e-05
comp54306_c0_seq2	3.6859	3.83517	2.51805e-06	8.8789e-05
XP_002510348	-3.75368	3.6774	2.53325e-06	8.91487e-05
XP_002319169	-3.465	5.37315	2.53481e-06	8.91487e-05
Migut.F02019.1.p	4.5195	2.22636	2.53232e-06	8.91487e-05
XP_002516180	-4.51272	2.36413	2.54794e-06	8.94563e-05
XP_002265955	-4.51272	2.36413	2.54794e-06	8.94563e-05
XP_003555775	-3.52182	4.94642	2.55185e-06	8.95165e-05
XP_004299287	4.0183	3.09046	2.62924e-06	9.21522e-05
comp38024_c0_seq2	-4.03998	2.69474	2.67424e-06	9.3649e-05
XP_002520257	-5.0407	1.93321	2.73851e-06	9.58173e-05
XP_002525255	-3.39348	6.72181	2.76657e-06	9.67161e-05
XP_002513990	3.53728	4.54774	2.78067e-06	9.71259e-05
XP_002528098	-3.89417	3.05793	2.78559e-06	9.71313e-05
XP_002516178	-3.89417	3.05793	2.78559e-06	9.71313e-05
comp51629_c0_seq1	-3.97257	2.81823	2.78973e-06	9.71928e-05
XP_002532217	-4.70481	2.15517	2.80694e-06	9.75424e-05
comp85436_c0_seq1	-4.70481	2.15517	2.80694e-06	9.75424e-05
XP_007041027	-4.70481	2.15517	2.80694e-06	9.75424e-05
XP_002511539	-3.80833	3.34804	2.81249e-06	9.7569e-05
XP_002509569	-3.38197	7.01497	2.81148e-06	9.7569e-05
EPS61425	-5.66675	1.64467	2.84614e-06	9.83184e-05
XP_002301981	-3.44513	5.51708	2.84382e-06	9.83184e-05
comp48208_c0_seq1	5.47696	1.71081	2.84614e-06	9.83184e-05
XP_002515573	-5.66675	1.64467	2.84614e-06	9.83184e-05
XP_006376332	-5.66675	1.64467	2.84614e-06	9.83184e-05
XP_002514517	3.55953	4.61303	2.86494e-06	9.8884e-05
XP_002522101	-3.46512	5.26185	2.87328e-06	9.9088e-05
XP_006370608	-3.51086	4.67505	2.88653e-06	9.94609e-05
XP_002512781	-3.42615	5.76187	2.91107e-06	0.000100222
XP_002520383	-3.62	3.8548	2.92168e-06	0.000100503
XP_002315076	-8.3561	1.24999	2.94065e-06	0.0001009
XP_002515986	-8.3561	1.24999	2.94065e-06	0.0001009
comp38479_c0_seq1	-8.3561	1.24999	2.94065e-06	0.0001009
XP_002520464	3.40418	6.19561	2.94423e-06	0.000100938
XP_006435519	-3.37694	6.64087	3.00273e-06	0.000102857
XP_002532108	-5.0169	1.91107	3.08876e-06	0.000105715
XP_002529641	-4.01144	2.66847	3.10242e-06	0.000106005
XP_002515969	4.27892	2.68771	3.10242e-06	0.000106005
XP_002524299	-4.68438	2.13619	3.11465e-06	0.000106245
XP_002533791	-4.68438	2.13619	3.11465e-06	0.000106245
XP_002324545	-3.4014	5.91934	3.1267e-06	0.000106566
XP_002532454	-3.50088	4.47477	3.15912e-06	0.000107582
XP_002522752	-3.70025	3.70936	3.21129e-06	0.000109267
XP_002525846	3.37541	6.38108	3.26888e-06	0.000111041
XP_002517277	-3.90558	2.92092	3.26724e-06	0.000111041
XP_006492830	-5.63768	1.61766	3.28997e-06	0.000111572
XP_002516470	-5.63768	1.61766	3.28997e-06	0.000111572
XP_002510119	-3.32914	8.89531	3.30444e-06	0.000111969
XP_002511369	-3.47959	4.81524	3.31509e-06	0.000112237
XP_002527274	-4.16458	2.34616	3.35393e-06	0.000113458
XP_002527530	3.51363	4.43173	3.45688e-06	0.000116844
XP_002324106	-4.9927	1.8886	3.48888e-06	0.00011773
Q41144	4.78685	1.944	3.48888e-06	0.00011773
XP_002527498	-4.06142	2.50145	3.50771e-06	0.000118268
XP_002516033	-3.35438	6.53354	3.52795e-06	0.000118599
XP_002525146	-8.31774	1.21453	3.54078e-06	0.000118599
XP_002519431	-8.31774	1.21453	3.54078e-06	0.000118599
XP_002510652	-8.31774	1.21453	3.54078e-06	0.000118599
XP_002513228	8.30011	1.28587	3.54078e-06	0.000118599
XP_002531217	-8.31774	1.21453	3.54078e-06	0.000118599
XP_002310885	-8.31774	1.21453	3.54078e-06	0.000118599
XP_002532264	-8.31774	1.21453	3.54078e-06	0.000118599
XP_002526158	3.40955	5.48647	3.58646e-06	0.00012003
XP_002531990	-3.34408	6.61936	3.6406e-06	0.000121742
XP_004297839	-4.14646	2.32953	3.68192e-06	0.000122923
XP_002509975	-4.14646	2.32953	3.68192e-06	0.000122923
XP_002533051	-3.88115	2.89847	3.71207e-06	0.000123828
Thecc1EG041495t1	-3.45635	4.79402	3.75381e-06	0.000125118
XP_002513117	-3.41883	5.04762	3.79523e-06	0.000126395
XP_006488752	-5.608	1.59014	3.81109e-06	0.00012651
XP_006381631	-5.608	1.59014	3.81109e-06	0.00012651
XP_007046336	-5.608	1.59014	3.81109e-06	0.00012651
XP_002307285	-5.608	1.59014	3.81109e-06	0.00012651
XP_002324581	-3.38739	5.25883	3.97538e-06	0.000131856
XP_002520879	-3.38576	5.40427	3.9982e-06	0.000132506
XP_006379262	-3.64376	3.73428	4.00664e-06	0.000132678
XP_002307294	-3.41263	4.96149	4.01057e-06	0.0001327
XP_002528321	-4.12811	2.3127	4.04551e-06	0.000133531
XP_002526252	-4.44068	2.29724	4.04551e-06	0.000133531
comp29345_c1_seq1	-4.12811	2.3127	4.04551e-06	0.000133531
BAJ53179	-3.51621	4.16985	4.18822e-06	0.00013813
XP_004134888	-3.95262	2.61446	4.2035e-06	0.000138522
XP_002530650	-3.90615	2.75718	4.22355e-06	0.00013907
XP_002528357	-3.50698	4.25995	4.24385e-06	0.000139626
XP_002299944	-8.27834	1.17818	4.27844e-06	0.000140086
EMC93485	8.26545	1.25473	4.27844e-06	0.000140086
XP_002511953	-8.27834	1.17818	4.27844e-06	0.000140086
CCG84247	8.26545	1.25473	4.27844e-06	0.000140086
XP_002528894	-8.27834	1.17818	4.27844e-06	0.000140086
comp88977_c0_seq1	-8.27834	1.17818	4.27844e-06	0.000140086
XP_002516990	-3.39954	5.00372	4.30292e-06	0.000140775
XP_002523535	-3.44565	4.42439	4.33619e-06	0.00014175
XP_002528160	3.60952	3.92197	4.34883e-06	0.000142049
XP_002301876	-3.75054	3.18211	4.40067e-06	0.000143627
XP_002527511	-5.5777	1.56209	4.42441e-06	0.000143941
XP_006388075	5.37224	1.61637	4.42441e-06	0.000143941
Potri.002G018100.3	-5.5777	1.56209	4.42441e-06	0.000143941
comp92736_c0_seq1	-5.5777	1.56209	4.42441e-06	0.000143941
XP_002278351	-3.78024	3.08699	4.43936e-06	0.000144313
30147.m013861	4.74322	1.90466	4.47145e-06	0.00014524
XP_002515000	-3.32112	6.18426	4.48866e-06	0.000145683
XP_002530859	-3.70246	3.35543	4.53244e-06	0.000146987
XP_002513951	-3.29249	7.18981	4.54847e-06	0.000147273
XP_002527525	-3.51546	4.00751	4.54626e-06	0.000147273
XP_002516037	3.3816	5.19626	4.57741e-06	0.00014807
XP_002517190	-3.32809	6.12203	4.58035e-06	0.00014807
comp50285_c0_seq1	-3.54133	3.78287	4.58903e-06	0.000148233
XP_006381644	-3.38727	5.04474	4.59584e-06	0.000148336
XP_002529693	-3.32631	5.76382	4.75409e-06	0.000153322
XP_002525610	-3.35507	5.41574	4.78484e-06	0.000154192
comp39087_c0_seq1	-3.61576	3.70863	4.81824e-06	0.000155146
BAJ53145	-3.33274	5.543	4.88594e-06	0.000157202
XP_006370005	-4.09069	2.27845	4.89698e-06	0.000157433
XP_002532945	-3.29281	6.60592	4.91896e-06	0.000158015
XP_002530467	-3.63408	3.56756	4.9609e-06	0.000159237
XP_002509726	-3.60867	3.70215	5.00134e-06	0.000160408
XP_002529227	-3.5031	3.93807	5.05181e-06	0.000161853
XP_002528712	-3.41342	4.58616	5.05432e-06	0.000161853
comp31440_c0_seq1	4.7209	1.88458	5.07388e-06	0.000162098
XP_002522443	-4.91756	1.81903	5.07388e-06	0.000162098
comp41506_c0_seq1	-4.91756	1.81903	5.07388e-06	0.000162098
comp42184_c0_seq1	5.34483	1.59174	5.14799e-06	0.000164209
XP_007015219	-3.81821	2.84077	5.1444e-06	0.000164209
comp132561_c0_seq1	-8.23783	1.14092	5.18875e-06	0.000164864
XP_002511167	-3.36249	5.16833	5.17795e-06	0.000164864
XP_002520916	-8.23783	1.14092	5.18875e-06	0.000164864
XP_007153177	-8.23783	1.14092	5.18875e-06	0.000164864
XP_002532811	-8.23783	1.14092	5.18875e-06	0.000164864
XP_002517363	-3.92228	2.58668	5.31135e-06	0.000168628
XP_002510408	-3.24829	8.62008	5.34526e-06	0.000169573
XP_002534237	-3.97811	2.42515	5.37391e-06	0.000170349
comp70012_c0_seq1	-4.38418	2.24498	5.39512e-06	0.000170756
XP_002518570	-4.07161	2.26101	5.39512e-06	0.000170756
comp59242_c0_seq1	-3.25734	7.21156	5.47704e-06	0.000173194
AGL44368	-3.66596	3.32202	5.48489e-06	0.000173194
XP_002512583	3.68546	3.34854	5.48489e-06	0.000173194
XP_002516448	3.30217	5.7899	5.52207e-06	0.000174233
XP_002320969	4.0588	2.73432	5.62318e-06	0.000176971
XP_002533323	-3.63944	3.39526	5.61948e-06	0.000176971
XP_006489785	3.64177	3.42035	5.61948e-06	0.000176971
XP_002525233	-3.34946	5.1565	5.62618e-06	0.000176971
XP_002519156	3.23795	8.60028	5.69201e-06	0.000178904
XP_002326057	-3.76775	2.94191	5.7235e-06	0.000179755
XP_002530041	-4.89162	1.79508	5.76672e-06	0.000180695
XP_002315131	-4.89162	1.79508	5.76672e-06	0.000180695
XP_007025372	-4.89162	1.79508	5.76672e-06	0.000180695
XP_002523232	-3.60256	3.53876	5.84978e-06	0.000183016
XP_002306334	-3.60256	3.53876	5.84978e-06	0.000183016
XP_002513080	-3.23064	8.53967	5.91796e-06	0.000185008
CBI39294	4.37166	2.09298	5.95245e-06	0.000185801
comp38392_c1_seq1	-4.36485	2.22714	5.9495e-06	0.000185801
XP_002531695	-3.61579	3.46496	5.99643e-06	0.000186976
XP_002308961	5.31689	1.56668	6.00382e-06	0.000186976
XP_002513877	3.26059	6.47173	6.00134e-06	0.000186976
XP_002528692	-3.42988	4.36858	6.01275e-06	0.000187111
XP_007017081	3.50838	3.97119	6.19284e-06	0.000192568
XP_006493647	-8.19615	1.10269	6.31674e-06	0.00019523
XP_002514051	-8.19615	1.10269	6.31674e-06	0.00019523
cassava4.1_003077m	-8.19615	1.10269	6.31674e-06	0.00019523
XP_002312104	-3.77908	2.80502	6.28936e-06	0.00019523
XP_006385186	3.36006	4.94815	6.28372e-06	0.00019523
comp44725_c1_seq1	8.1562	1.15699	6.31674e-06	0.00019523
XP_002517149	-8.19615	1.10269	6.31674e-06	0.00019523
comp33977_c0_seq1	-8.19615	1.10269	6.31674e-06	0.00019523
XP_002526467	-3.28798	5.57091	6.39828e-06	0.000197601
XP_007046847	-3.9434	2.39347	6.40675e-06	0.000197713
XP_002318539	-4.8652	1.77074	6.56495e-06	0.000201831
XP_006404194	-4.8652	1.77074	6.56495e-06	0.000201831
WP_021554219	-3.65644	3.20879	6.55052e-06	0.000201831
XP_002321608	-4.8652	1.77074	6.56495e-06	0.000201831
comp87279_c0_seq1	-4.8652	1.77074	6.56495e-06	0.000201831
XP_002533230	-3.35589	4.70263	6.63397e-06	0.0002038
XP_002511642	-4.55532	2.01676	6.65856e-06	0.000204401
XP_002519175	-3.45729	3.8358	6.70699e-06	0.000205733
XP_007210942	-3.67767	3.11547	6.78549e-06	0.000207985
XP_002311447	-3.22249	7.01886	6.80561e-06	0.000208445
AHI86053	-3.21043	8.01298	6.8172e-06	0.000208487
XP_002513547	3.32011	5.08687	6.81439e-06	0.000208487
XP_002520146	-3.3141	5.1011	6.83099e-06	0.000208752
EXB67455	3.2872	5.44031	6.87995e-06	0.000210091
XP_002509838	-3.73126	2.90859	6.90942e-06	0.000210833
ADR70891	-3.619	3.27915	6.99756e-06	0.000213363
Gorai.003G031100.2	-5.48279	1.47459	7.01868e-06	0.000213528
XP_002511745	5.2884	1.54117	7.01868e-06	0.000213528
XP_007034603	-5.48279	1.47459	7.01868e-06	0.000213528
XP_002521329	3.32243	4.85094	7.10812e-06	0.000216088
XP_002316815	-3.25488	5.77218	7.21225e-06	0.00021909
XP_002520114	-3.71889	2.89731	7.36277e-06	0.000223496
XP_002522765	3.19137	8.34483	7.42346e-06	0.000225171
XP_002511026	-4.53264	1.99587	7.45779e-06	0.000225542
XP_002516861	-4.53264	1.99587	7.45779e-06	0.000225542
XP_002517992	-4.53264	1.99587	7.45779e-06	0.000225542
XP_002527356	-4.53264	1.99587	7.45779e-06	0.000225542
XP_002320138	-4.8383	1.74599	7.48629e-06	0.000226068
XP_007009739	-3.67924	2.9947	7.48563e-06	0.000226068
XP_002528616	-3.29797	5.03865	7.54627e-06	0.000227627
XP_002509649	-3.79307	2.65384	7.54907e-06	0.000227627
XP_002511389	-3.40061	4.20997	7.60569e-06	0.000229165
XP_007220288	-3.18202	8.94982	7.63231e-06	0.000229628
XP_002515536	-3.1836	8.92392	7.62825e-06	0.000229628
XP_002512779	-3.44054	3.75737	7.66818e-06	0.000230537
XP_002518915	-8.15323	1.06343	7.72046e-06	0.000231087
XP_002323025	-8.15323	1.06343	7.72046e-06	0.000231087
XP_002518543	-8.15323	1.06343	7.72046e-06	0.000231087
XP_002521577	-8.15323	1.06343	7.72046e-06	0.000231087
comp46363_c0_seq1	3.90063	2.80095	7.72037e-06	0.000231087
XP_007204263	-8.15323	1.06343	7.72046e-06	0.000231087
XP_002531555	-3.5857	3.34625	7.77866e-06	0.000232658
XP_002533157	-3.70641	2.88595	7.84901e-06	0.000234591
Potri.018G100200.1	-3.43363	3.7511	7.94872e-06	0.000237223
XP_002516122	-3.66757	2.98408	7.94649e-06	0.000237223
XP_006388126	3.48113	3.878	7.97519e-06	0.000237839
XP_002513446	-3.32175	4.73403	8.02626e-06	0.000238664
XP_002530648	-3.39726	4.11172	8.01185e-06	0.000238664
XP_002527280	-4.30524	2.17226	8.02481e-06	0.000238664
XP_002526340	-4.30524	2.17226	8.02481e-06	0.000238664
XP_002512065	-3.2455	5.48149	8.07856e-06	0.000240044
comp41910_c0_seq2	-5.44971	1.44423	8.22534e-06	0.000243873
XP_002516830	-5.44971	1.44423	8.22534e-06	0.000243873
XP_002298311	-5.44971	1.44423	8.22534e-06	0.000243873
XP_002512997	-3.90782	2.36109	8.38877e-06	0.000248538
XP_002518739	-3.19175	6.86845	8.40445e-06	0.000248822
P15252	-3.16501	8.87306	8.44655e-06	0.000249887
XP_002521903	-3.3926	4.05743	8.48799e-06	0.000250931
XP_003627769	-3.20753	6.09267	8.61368e-06	0.000254462
XP_002528653	3.26943	5.24547	8.65213e-06	0.000255413
XP_002513910	-3.19607	6.37224	8.68389e-06	0.000256165
XP_002514318	-3.20722	5.83886	8.83532e-06	0.000260378
XP_006374229	-3.41088	3.79373	8.83947e-06	0.000260378
comp16625_c0_seq1	3.44126	3.69434	8.88091e-06	0.000261131
XP_002518014	-3.7252	2.75594	8.87169e-06	0.000261131
XP_002307575	-3.97224	2.17059	8.88422e-06	0.000261131
AAR11448	-3.17423	7.18316	8.90867e-06	0.000261661
XP_002509965	3.22962	5.48998	8.91658e-06	0.000261705
XP_002523851	3.6813	3.0925	8.98092e-06	0.000263404
Thecc1EG018835t1	-3.8897	2.34463	9.1922e-06	0.000269213
comp26903_c0_seq1	-3.8897	2.34463	9.1922e-06	0.000269213
XP_002520865	-3.41465	3.6678	9.22456e-06	0.000269967
XP_002525264	-3.22273	5.5613	9.23306e-06	0.000270022
30190.m011347	3.49711	3.48955	9.33632e-06	0.000272847
XP_002518055	3.16081	7.63346	9.35092e-06	0.000273078
ABK94755	-3.81078	2.48508	9.37092e-06	0.000273466
XP_002518587	-8.10899	1.02311	9.4751e-06	0.000275521
cassava4.1_024815m	-8.10899	1.02311	9.4751e-06	0.000275521
XP_006494714	-8.10899	1.02311	9.4751e-06	0.000275521
30128.m008593	-8.10899	1.02311	9.4751e-06	0.000275521
comp47599_c0_seq2	-8.10899	1.02311	9.4751e-06	0.000275521
XP_002512421	-3.61213	3.05582	9.50772e-06	0.000276272
XP_007223307	-3.71141	2.74341	9.51705e-06	0.000276347
XP_002532709	-3.29357	4.64625	9.56043e-06	0.000277409
XP_002529082	-5.41585	1.41322	9.66399e-06	0.00027942
AFT91999	-5.41585	1.41322	9.66399e-06	0.00027942
comp57618_c3_seq1	-5.41585	1.41322	9.66399e-06	0.00027942
comp41292_c0_seq1	-5.41585	1.41322	9.66399e-06	0.00027942
XP_002525478	-5.41585	1.41322	9.66399e-06	0.00027942
XP_006372565	-4.81088	1.72081	9.78617e-06	0.000282752
XP_006370967	-3.95151	2.15182	9.84581e-06	0.000284274
XP_002511942	3.15166	7.56452	9.9015e-06	0.000285478
XP_002530631	-3.36996	3.98508	9.89591e-06	0.000285478
Q39962	-3.79412	2.46997	1.01897e-05	0.000293579
ADT65202	3.27262	4.86945	1.02985e-05	0.000296504
XP_002509934	-3.52989	3.29553	1.03666e-05	0.000298255
XP_002519929	3.154	6.96533	1.04161e-05	0.00029947
XP_002509805	-3.4013	3.58646	1.04396e-05	0.000299933
XP_007218499	-3.55058	3.21693	1.04626e-05	0.000300383
comp46730_c0_seq2	-4.46238	1.93135	1.05608e-05	0.000302988
XP_002525399	-3.34781	4.06697	1.06631e-05	0.000305509
XP_006492824	-3.27945	4.46485	1.06636e-05	0.000305509
XP_002525323	-3.19668	5.5698	1.07386e-05	0.000307441
XP_002511511	-3.64235	2.82775	1.08733e-05	0.000311079
XP_002515069	-4.24306	2.11524	1.0923e-05	0.000312281
XP_002510232	-3.73302	2.59929	1.10453e-05	0.000315557
XP_002529293	-3.85276	2.31114	1.1065e-05	0.000315678
comp54946_c0_seq1	-3.85276	2.31114	1.1065e-05	0.000315678
XP_002510454	3.25218	4.72169	1.11758e-05	0.000318615
comp16453_c0_seq1	3.41731	3.5929	1.13164e-05	0.0003224
XP_002526497	-5.38119	1.38155	1.13841e-05	0.0003232
XP_006466394	-3.18609	5.49565	1.13804e-05	0.0003232
comp57695_c1_seq1	-5.38119	1.38155	1.13841e-05	0.0003232
XP_006474742	-5.38119	1.38155	1.13841e-05	0.0003232
cassava4.1_023626m	5.19938	1.46176	1.13841e-05	0.0003232
XP_002525023	-3.12674	7.21494	1.156e-05	0.000327964
XP_006426094	-3.53042	3.19865	1.15988e-05	0.000328837
XP_002529050	-8.06336	0.981642	1.16786e-05	0.000329497
XP_002527720	-8.06336	0.981642	1.16786e-05	0.000329497
XP_002518350	-3.16805	5.60593	1.16414e-05	0.000329497
EYU23480	-8.06336	0.981642	1.16786e-05	0.000329497
cassava4.1_022667m	-8.06336	0.981642	1.16786e-05	0.000329497
cassava4.1_012278m	8.03799	1.05201	1.16786e-05	0.000329497
comp43773_c0_seq2	8.03799	1.05201	1.16786e-05	0.000329497
XP_002522804	-3.49339	3.35364	1.181e-05	0.000332742
XP_006371389	-3.49339	3.35364	1.181e-05	0.000332742
XP_002534208	-3.34417	3.85214	1.18369e-05	0.000333271
XP_002531725	3.10033	9.51401	1.18744e-05	0.000333655
ACN40824	-3.12795	7.00273	1.18661e-05	0.000333655
XP_002520164	-4.43818	1.9092	1.18914e-05	0.000333655
comp36525_c0_seq1	4.22857	1.96505	1.18914e-05	0.000333655
XP_002516485	-4.43818	1.9092	1.18914e-05	0.000333655
XP_002523746	-3.76022	2.43927	1.20733e-05	0.000338526
XP_002525580	-3.18957	5.07999	1.2099e-05	0.000339012
XP_002522370	4.02738	2.16286	1.2131e-05	0.000339442
comp232255_c0_seq1	4.02738	2.16286	1.2131e-05	0.000339442
XP_002325122	-3.46913	3.41743	1.21613e-05	0.000339824
XP_007031034	-3.83393	2.2941	1.21556e-05	0.000339824
XP_002512549	-3.65489	2.69217	1.26658e-05	0.000353439
XP_002310649	-3.65489	2.69217	1.26658e-05	0.000353439
XP_002529790	-3.20775	4.74834	1.27478e-05	0.000355405
29847.m000237	-3.15154	5.62108	1.27537e-05	0.000355405
XP_002515050	-4.75442	1.66912	1.28863e-05	0.000357634
XP_002528491	-4.75442	1.66912	1.28863e-05	0.000357634
cassava4.1_019841m	-3.11566	6.63762	1.28719e-05	0.000357634
XP_004290702	-4.75442	1.66912	1.28863e-05	0.000357634
XP_002526473	-4.75442	1.66912	1.28863e-05	0.000357634
cassava4.1_006361m	-4.75442	1.66912	1.28863e-05	0.000357634
XP_002509518	3.11403	6.94955	1.29089e-05	0.000358018
XP_007013362	3.46505	3.36477	1.29723e-05	0.000359531
XP_002512739	-3.19783	5.04254	1.31163e-05	0.000363276
XP_002524381	-3.53102	3.09482	1.31589e-05	0.000364209
XP_002531887	3.38881	3.79512	1.33212e-05	0.000368451
XP_002509678	-5.34566	1.34917	1.34468e-05	0.000370419
XP_002522268	-5.34566	1.34917	1.34468e-05	0.000370419
XP_007209040	-5.34566	1.34917	1.34468e-05	0.000370419
comp27451_c0_seq1	5.16844	1.43427	1.34468e-05	0.000370419
XP_004496216	-5.34566	1.34917	1.34468e-05	0.000370419
XP_002511546	-5.34566	1.34917	1.34468e-05	0.000370419
XP_002524351	3.20891	4.71646	1.36077e-05	0.000374596
ACX37451	-3.07027	9.38596	1.40462e-05	0.000386407
XP_002319372	-3.16214	5.18215	1.40706e-05	0.00038682
XP_002317295	3.08805	7.33857	1.41906e-05	0.000389854
XP_002299512	-3.6025	2.79168	1.42217e-05	0.000390447
28320.m001137	4.00098	2.43627	1.43463e-05	0.000393603
XP_006371540	-8.01623	0.938978	1.44592e-05	0.000394842
comp51987_c0_seq1	-8.01623	0.938978	1.44592e-05	0.000394842
comp49742_c1_seq1	-8.01623	0.938978	1.44592e-05	0.000394842
XP_002521666	-8.01623	0.938978	1.44592e-05	0.000394842
XP_002513416	-8.01623	0.938978	1.44592e-05	0.000394842
comp112846_c0_seq1	7.99633	1.01521	1.44592e-05	0.000394842
XP_002514904	-8.01623	0.938978	1.44592e-05	0.000394842
XP_006371594	-3.15753	5.19812	1.45254e-05	0.000396383
XP_007040178	3.10571	6.30204	1.45823e-05	0.00039767
XP_006386338	3.64589	2.91583	1.47359e-05	0.00040159
XP_002514343	4.52868	1.7128	1.48295e-05	0.000403872
XP_002528222	-3.26987	4.18118	1.49235e-05	0.000406161
XP_002308498	-4.20006	2.07595	1.50121e-05	0.000407755
XP_002322201	-4.20006	2.07595	1.50121e-05	0.000407755
XP_002530043	-4.20006	2.07595	1.50121e-05	0.000407755
XP_002523186	-3.17582	4.7197	1.50388e-05	0.00040821
XP_002510177	-3.09095	6.59386	1.53709e-05	0.000416945
XP_002305969	-3.09988	6.20205	1.54753e-05	0.000419499
cassava4.1_010301m	-5.30924	1.31607	1.59279e-05	0.000430622
XP_006372730	-5.30924	1.31607	1.59279e-05	0.000430622
XP_002530339	-5.30924	1.31607	1.59279e-05	0.000430622
comp39398_c0_seq2	5.13682	1.40624	1.59279e-05	0.000430622
XP_002530352	3.57076	2.99351	1.61188e-05	0.000435495
XP_007025731	-3.77592	2.24176	1.62017e-05	0.000437445
XP_002523289	3.09674	6.19795	1.62189e-05	0.000437475
XP_002519155	3.05163	8.41698	1.62242e-05	0.000437475
XP_002527252	-3.48666	3.05476	1.64725e-05	0.000443877
comp45206_c0_seq1	3.97015	2.11202	1.67283e-05	0.000450471
XP_007039446	-3.15106	4.90648	1.69973e-05	0.000457414
XP_002512625	-3.26356	3.94106	1.70268e-05	0.000457906
XP_002524511	-3.11117	5.36088	1.70433e-05	0.000458047
XP_002509751	-4.36305	1.84066	1.71225e-05	0.000458665
XP_002512890	-4.69567	1.61554	1.70996e-05	0.000458665
NP_196543	-4.69567	1.61554	1.70996e-05	0.000458665
EXC16955	-4.36305	1.84066	1.71225e-05	0.000458665
XP_006477491	4.16261	1.90649	1.71225e-05	0.000458665
O81221	-3.41849	3.28597	1.7283e-05	0.000462659
BAJ53137	-3.08076	5.97899	1.74662e-05	0.000467257
XP_002522764	3.13042	5.19073	1.78161e-05	0.000476307
XP_006427250	-7.96751	0.895041	1.79859e-05	0.000479588
XP_002511061	-7.96751	0.895041	1.79859e-05	0.000479588
comp42605_c0_seq1	-7.96751	0.895041	1.79859e-05	0.000479588
comp26076_c0_seq1	7.95343	0.977427	1.79859e-05	0.000479588
XP_002522845	3.07573	6.0881	1.80551e-05	0.00048112
XP_002529435	-3.58098	2.62549	1.83172e-05	0.000487785
XP_002514312	-3.37853	3.41657	1.84772e-05	0.000491725
XP_002514187	3.08107	5.7788	1.85029e-05	0.000492087
comp55418_c1_seq1	3.29896	3.8488	1.85499e-05	0.000493016
XP_007024895	-4.15575	2.03558	1.86624e-05	0.000495362
XP_002510003	3.95056	2.09466	1.86624e-05	0.000495362
XP_002309988	3.0396	7.10962	1.86761e-05	0.000495378
XP_002316708	-3.68993	2.37587	1.86873e-05	0.000495378
XP_002526423	3.6629	2.76983	1.87368e-05	0.000496077
XP_004306833	-3.28383	3.55005	1.8738e-05	0.000496077
XP_002511628	3.4272	3.2281	1.88865e-05	0.000499685
comp28773_c0_seq1	5.1045	1.37764	1.89214e-05	0.000500282
XP_002516244	-3.08012	5.52725	1.89532e-05	0.000500799
AAV66577	-3.05874	6.06601	1.89857e-05	0.000501333
XP_006441644	3.08102	5.60825	1.9028e-05	0.000502126
XP_006368716	-3.10906	5.17456	1.90582e-05	0.000502388
XP_002525709	-3.02202	8.46735	1.90626e-05	0.000502388
XP_002304514	3.04954	6.59912	1.91232e-05	0.00050366
XP_002527538	-3.06299	5.95203	1.93278e-05	0.000508721
2G4L_A	-4.3371	1.81708	1.93925e-05	0.000510095
XP_002513347	-3.45248	3.02397	1.95591e-05	0.000514145
XP_002532541	-3.01494	8.52797	1.96369e-05	0.000515859
comp28803_c0_seq1	-4.66537	1.58799	1.97573e-05	0.000518353
XP_002526588	-3.12445	4.9768	1.97505e-05	0.000518353
XP_002510101	-3.09902	5.02088	2.00742e-05	0.000526329
XP_002308121	3.05554	6.05833	2.02844e-05	0.000531499
XP_002520742	-3.09504	5.2199	2.06703e-05	0.000541263
XP_007014976	-3.4409	3.01356	2.07249e-05	0.000542344
comp52722_c1_seq1	-4.13307	2.01497	2.08449e-05	0.000545135
XP_002301546	3.19348	4.32707	2.11938e-05	0.000553905
XP_002512677	-3.56573	2.61178	2.13111e-05	0.000556612
XP_002510893	-3.06162	5.6683	2.14318e-05	0.000559407
comp25850_c0_seq1	3.63826	2.74788	2.15675e-05	0.000562228
XP_007018070	3.05065	6.00577	2.15547e-05	0.000562228
XP_002510600	-3.03897	6.16678	2.1725e-05	0.000565974
XP_006384694	-4.31069	1.79311	2.19975e-05	0.000572706
XP_007026593	-3.41419	3.09379	2.20279e-05	0.000572768
CAC14015	-3.41419	3.09379	2.20279e-05	0.000572768
XP_002308797	-3.06204	5.2461	2.23177e-05	0.000579933
XP_002321636	3.0071	7.20547	2.23428e-05	0.000580215
comp151791_c0_seq1	7.90922	0.938608	2.24824e-05	0.000580882
AHL39105	-7.91709	0.849754	2.24824e-05	0.000580882
comp27471_c0_seq1	-7.91709	0.849754	2.24824e-05	0.000580882
XP_002510841	7.90922	0.938608	2.24824e-05	0.000580882
XP_002518273	-7.91709	0.849754	2.24824e-05	0.000580882
comp39482_c0_seq1	7.90922	0.938608	2.24824e-05	0.000580882
XP_006381352	-7.91709	0.849754	2.24824e-05	0.000580882
comp47727_c0_seq1	7.90922	0.938608	2.24824e-05	0.000580882
comp47117_c0_seq1	-5.27188	1.28221	2.2545e-05	0.000581763
comp104328_c0_seq1	-5.27188	1.28221	2.2545e-05	0.000581763
XP_002512693	-3.05828	5.27867	2.28372e-05	0.00058893
cassava4.1_026425m	3.29019	3.70717	2.28624e-05	0.000589184
XP_007031797	4.42203	1.61843	2.28759e-05	0.000589184
XP_002525798	-3.48013	2.81462	2.32416e-05	0.000598225
XP_002511519	3.12441	4.73714	2.35108e-05	0.000604774
XP_002517768	3.02441	6.27042	2.36294e-05	0.000607441
XP_002525751	-3.0926	4.80481	2.37621e-05	0.00061013
XP_002510745	-3.06719	5.11743	2.37639e-05	0.00061013
XP_002525234	-3.12697	4.49673	2.40257e-05	0.000616463
EXB39297	-3.69475	2.16893	2.40774e-05	0.000617402
XP_007043689	-3.63487	2.32644	2.45136e-05	0.000628191
XP_002510897	-3.53474	2.58397	2.48508e-05	0.000636434
XP_002519254	-3.13248	4.14225	2.49654e-05	0.000638707
XP_004154854	3.21388	3.89558	2.49709e-05	0.000638707
AGC51779	-4.28378	1.76875	2.49918e-05	0.000638842
XP_002532733	-2.98251	7.41757	2.52041e-05	0.000643864
XP_002320584	-3.03929	5.22587	2.54002e-05	0.000648468
XP_002520169	-3.20835	3.67221	2.55599e-05	0.000652138
XP_002529010	-3.21642	3.61893	2.57298e-05	0.000656061
comp47014_c0_seq1	-3.12023	4.28598	2.57774e-05	0.000656865
XP_002509782	2.96124	8.84287	2.59948e-05	0.000661992
XP_006388339	3.43476	3.00386	2.62128e-05	0.000667127
XP_002532950	3.47356	2.90709	2.63973e-05	0.000671402
ADO24300	-2.95425	10.0635	2.65528e-05	0.000674516
comp49899_c0_seq1	-4.60279	1.53131	2.65437e-05	0.000674516
comp19802_c0_seq1	-3.67373	2.15014	2.66494e-05	0.00067655
comp52654_c0_seq1	-5.23353	1.24755	2.69459e-05	0.000682379
comp48642_c0_seq1	5.03759	1.31865	2.69459e-05	0.000682379
XP_002319374	-5.23353	1.24755	2.69459e-05	0.000682379
XP_002512103	-5.23353	1.24755	2.69459e-05	0.000682379
XP_002514581	-3.1937	3.71718	2.73047e-05	0.000691036
XP_002520274	-3.01234	5.55501	2.77407e-05	0.000701634
EUN26109	7.86361	0.898694	2.82471e-05	0.000707425
XP_007212389	-7.86485	0.803032	2.82471e-05	0.000707425
CAN76196	3.13602	4.09344	2.80811e-05	0.000707425
comp30893_c0_seq1	-7.86485	0.803032	2.82471e-05	0.000707425
comp40722_c0_seq1	-7.86485	0.803032	2.82471e-05	0.000707425
comp311498_c0_seq1	-7.86485	0.803032	2.82471e-05	0.000707425
XP_002524801	-7.86485	0.803032	2.82471e-05	0.000707425
XP_006374257	-7.86485	0.803032	2.82471e-05	0.000707425
comp39859_c0_seq1	-7.86485	0.803032	2.82471e-05	0.000707425
XP_002299174	-7.86485	0.803032	2.82471e-05	0.000707425
XP_002322257	7.86361	0.898694	2.82471e-05	0.000707425
XP_002281422	7.86361	0.898694	2.82471e-05	0.000707425
XP_002519298	-7.86485	0.803032	2.82471e-05	0.000707425
comp29134_c0_seq1	7.86361	0.898694	2.82471e-05	0.000707425
comp32230_c0_seq1	-7.86485	0.803032	2.82471e-05	0.000707425
CCG81135	7.86361	0.898694	2.82471e-05	0.000707425
XP_002524445	-3.18647	3.71074	2.83155e-05	0.000708704
XP_002509777	-2.9952	5.67558	2.8901e-05	0.000722915
XP_006486994	3.37183	3.06823	2.91339e-05	0.000728293
XP_007205409	-3.01524	5.37577	2.91635e-05	0.000728588
comp179179_c0_seq1	-4.06281	1.95134	2.92624e-05	0.000729909
XP_002534242	-3.20093	3.54201	2.92701e-05	0.000729909
comp43409_c1_seq1	-4.06281	1.95134	2.92624e-05	0.000729909
XP_002310836	-2.99115	5.64584	2.93765e-05	0.000732116
XP_002525811	-3.05313	4.81916	2.9486e-05	0.000734184
XP_002303522	3.87285	2.32182	2.94955e-05	0.000734184
XP_002513158	-3.38158	2.96036	2.95403e-05	0.000734403
XP_002519417	-3.38158	2.96036	2.95403e-05	0.000734403
XP_002521699	3.12547	4.30903	2.967e-05	0.000737179
XP_002509613	2.95744	6.88143	3.05697e-05	0.000759071
XP_002320931	-4.57045	1.50212	3.08679e-05	0.000765543
XP_002534553	-4.57045	1.50212	3.08679e-05	0.000765543
XP_002311231	-3.13598	4.10396	3.11258e-05	0.000771471
XP_002308922	-3.0175	4.99123	3.1417e-05	0.000778093
XP_002322015	3.64263	2.57019	3.14312e-05	0.000778093
comp71786_c0_seq1	-5.19412	1.21205	3.23096e-05	0.00079742
cassava4.1_023394m	-5.19412	1.21205	3.23096e-05	0.00079742
comp47304_c0_seq1	4.96743	1.2571	3.23096e-05	0.00079742
comp51805_c1_seq1	-5.19412	1.21205	3.23096e-05	0.00079742
XP_002315129	-5.19412	1.21205	3.23096e-05	0.00079742
comp48610_c0_seq1	-4.25636	1.74398	3.24175e-05	0.000798634
XP_002518330	4.04551	1.80319	3.24175e-05	0.000798634
ABD32333	4.04551	1.80319	3.24175e-05	0.000798634
XP_002526974	-3.41182	2.75345	3.25995e-05	0.000802632
XP_002516515	-3.07098	4.34817	3.2823e-05	0.000807647
XP_002513791	3.82706	1.98581	3.2849e-05	0.000807799
XP_002510013	2.91296	8.89748	3.3823e-05	0.000831252
XP_002515085	-2.94089	6.3627	3.41688e-05	0.000839244
XP_002520775	-3.1446	3.72927	3.46964e-05	0.00085169
XP_006388335	2.96648	5.78971	3.48004e-05	0.000853332
AGM14946	-3.05599	4.49584	3.48051e-05	0.000853332
XP_002314566	2.94578	6.26947	3.49377e-05	0.000856068
XP_002511290	-2.9479	5.99817	3.51068e-05	0.000859696
XP_002529354	-3.01877	4.81278	3.53439e-05	0.000864982
comp195568_c0_seq1	7.81651	0.857621	3.56805e-05	0.000867495
XP_002530058	-3.55803	2.25782	3.56111e-05	0.000867495
comp194948_c0_seq1	7.81651	0.857621	3.56805e-05	0.000867495
comp47393_c0_seq1	-7.81064	0.754781	3.56805e-05	0.000867495
XP_002517427	-7.81064	0.754781	3.56805e-05	0.000867495
XP_006386379	-7.81064	0.754781	3.56805e-05	0.000867495
XP_002524288	-7.81064	0.754781	3.56805e-05	0.000867495
XP_002524141	-7.81064	0.754781	3.56805e-05	0.000867495
XP_002525960	-7.81064	0.754781	3.56805e-05	0.000867495
XP_007031597	2.91372	7.79884	3.55201e-05	0.000867495
comp175119_c0_seq1	-7.81064	0.754781	3.56805e-05	0.000867495
XP_002297892	3.12121	3.92638	3.58985e-05	0.000872276
comp42663_c0_seq1	-4.53737	1.47235	3.59785e-05	0.000873178
XP_002523707	-4.53737	1.47235	3.59785e-05	0.000873178
XP_002511997	-3.88749	2.094	3.63588e-05	0.000880837
comp50385_c0_seq1	-3.63073	2.11182	3.63588e-05	0.000880837
XP_002299750	-3.88749	2.094	3.63588e-05	0.000880837
XP_002509502	-3.05319	4.29792	3.65602e-05	0.00088519
XP_002533375	2.90333	8.24577	3.68853e-05	0.000892531
AAO14117	-4.014	1.90732	3.6924e-05	0.00089294
XP_002521677	-4.22841	1.71878	3.70145e-05	0.000893539
XP_002510749	-2.90674	7.68218	3.69729e-05	0.000893539
cassava4.1_009251m	-4.22841	1.71878	3.70145e-05	0.000893539
XP_006372903	-2.90632	7.53399	3.72501e-05	0.000898695
XP_002512477	-2.93199	6.15477	3.75876e-05	0.000906302
ADK91082	-3.00519	4.84779	3.77498e-05	0.000909675
XP_002518003	-3.09677	4.0691	3.7901e-05	0.000912778
XP_002305454	3.6967	2.40996	3.79855e-05	0.000913734
XP_002520271	3.6967	2.40996	3.79855e-05	0.000913734
XP_002533335	-2.9257	6.44708	3.80671e-05	0.000915157
XP_002528528	3.52189	2.6447	3.86346e-05	0.000928255
XP_002513081	-2.95388	5.59962	3.87184e-05	0.00092972
XP_002514114	-3.04261	4.32302	3.87661e-05	0.000930078
XP_002523606	-5.15362	1.17567	3.88701e-05	0.000930078
XP_002322862	-5.15362	1.17567	3.88701e-05	0.000930078
XP_002514224	-5.15362	1.17567	3.88701e-05	0.000930078
XP_002523243	-2.96073	5.15629	3.88638e-05	0.000930078
comp36955_c0_seq1	-5.15362	1.17567	3.88701e-05	0.000930078
CAN60289	-3.53816	2.24015	3.91806e-05	0.000936959
XP_006338546	3.18704	3.38877	3.93796e-05	0.000941166
XP_002510415	-2.93914	5.72609	3.97287e-05	0.000948954
XP_002524093	-2.9566	5.2578	4.00002e-05	0.000953763
XP_002320221	-2.97116	4.92898	3.99845e-05	0.000953763
XP_007210047	3.58499	2.5192	3.99736e-05	0.000953763
XP_002528111	3.35973	2.93758	4.0075e-05	0.000954989
XP_002511906	-2.92513	6.02754	4.02135e-05	0.000957728
XP_002532860	-3.60875	2.09228	4.0412e-05	0.000961895
XP_002521722	-2.96667	5.08692	4.16295e-05	0.000990298
XP_002321717	-4.50352	1.44196	4.20337e-05	0.000998165
XP_002322401	4.30686	1.51733	4.20337e-05	0.000998165
XP_002522369	4.30686	1.51733	4.20337e-05	0.000998165
XP_007203843	-4.19991	1.69314	4.23374e-05	0.00100479
XP_002533328	-3.30702	2.89385	4.26426e-05	0.00101145
XP_002521023	-3.02456	4.2011	4.27743e-05	0.00101398
XP_002516015	-2.89333	6.77732	4.29834e-05	0.00101835
XP_002521609	3.2388	3.16434	4.30365e-05	0.00101901
comp47495_c0_seq1	3.78657	2.24533	4.31467e-05	0.00102044
XP_006858478	3.78657	2.24533	4.31467e-05	0.00102044
XP_002520391	-3.0681	4.04368	4.3728e-05	0.00103359
XP_002514588	-2.89678	6.4216	4.45539e-05	0.0010525
cassava4.1_031708m	-2.91054	5.8609	4.48536e-05	0.00105897
XP_002301522	-7.75431	0.704898	4.53239e-05	0.0010633
comp47901_c0_seq1	7.76782	0.81532	4.53239e-05	0.0010633
XP_002533873	-7.75431	0.704898	4.53239e-05	0.0010633
XP_002519612	-7.75431	0.704898	4.53239e-05	0.0010633
comp42956_c0_seq1	-7.75431	0.704898	4.53239e-05	0.0010633
XP_003632668	-7.75431	0.704898	4.53239e-05	0.0010633
XP_007205762	-7.75431	0.704898	4.53239e-05	0.0010633
XP_002518096	-7.75431	0.704898	4.53239e-05	0.0010633
comp34106_c0_seq1	-7.75431	0.704898	4.53239e-05	0.0010633
XP_002534346	-7.75431	0.704898	4.53239e-05	0.0010633
cassava4.1_033601m	-7.75431	0.704898	4.53239e-05	0.0010633
XP_002311531	-2.87946	6.62838	4.62119e-05	0.00108351
comp42316_c0_seq1	3.7611	1.92809	4.68449e-05	0.00109571
XP_002533986	-3.96348	1.86195	4.68449e-05	0.00109571
XP_002529917	-3.96348	1.86195	4.68449e-05	0.00109571
comp31002_c0_seq1	-3.96348	1.86195	4.68449e-05	0.00109571
XP_002512053	-3.10423	3.51927	4.68664e-05	0.00109571
XP_002313414	-5.11194	1.13838	4.69243e-05	0.00109581
XP_002307478	-5.11194	1.13838	4.69243e-05	0.00109581
XP_002528176	-2.91203	5.37833	4.709e-05	0.00109905
XP_002533171	-2.86997	6.95271	4.71279e-05	0.0010993
XP_002510794	-2.92547	5.34405	4.74257e-05	0.00110562
XP_002308481	-3.05647	4.03338	4.76918e-05	0.00111118
comp42250_c0_seq1	3.31504	2.89828	4.83367e-05	0.00112557
XP_002299978	-4.17083	1.66704	4.85126e-05	0.00112773
Thecc1EG016224t1	-4.17083	1.66704	4.85126e-05	0.00112773
XP_002512355	-4.17083	1.66704	4.85126e-05	0.00112773
XP_002510111	-3.00358	4.18258	4.87418e-05	0.00113241
XP_002512493	-3.20102	3.25787	4.91016e-05	0.00114012
XP_002526117	-4.46885	1.41092	4.92269e-05	0.00114109
Potri.003G195500.1	-4.46885	1.41092	4.92269e-05	0.00114109
XP_002519626	-4.46885	1.41092	4.92269e-05	0.00114109
XP_002271974	2.87557	6.45351	4.93391e-05	0.00114304
XP_002520122	-2.95531	4.73261	4.99825e-05	0.00115728
AAT84459	-2.89512	5.73487	5.07979e-05	0.0011755
XP_002517060	-2.91096	5.18338	5.08298e-05	0.00117557
ppa004851m	-3.38642	2.4518	5.11316e-05	0.00118188
XP_002517042	-2.98167	4.39932	5.13052e-05	0.00118522
XP_002516791	2.85512	7.16683	5.14772e-05	0.00118852
XP_004505087	3.15649	3.27757	5.15643e-05	0.00118986
XP_006371578	-3.47686	2.18583	5.24687e-05	0.00120868
AFS89700	-3.47686	2.18583	5.24687e-05	0.00120868
comp22665_c0_seq1	3.75056	2.21354	5.24687e-05	0.00120868
comp29241_c0_seq1	-2.89144	5.41951	5.31414e-05	0.00122348
XP_002531046	2.9269	4.86823	5.32997e-05	0.00122643
ACX47456	-2.87205	5.99052	5.36039e-05	0.00123274
XP_002511297	2.8392	7.61481	5.40588e-05	0.0012425
XP_007031399	3.06632	3.76554	5.42771e-05	0.00124611
cassava4.1_019879m	3.06632	3.76554	5.42771e-05	0.00124611
XP_002528759	-3.0705	3.48949	5.53283e-05	0.00126953
XP_006441074	3.91806	1.69179	5.56909e-05	0.00127714
XP_002516082	-3.79746	2.01318	5.58629e-05	0.00127892
XP_002515676	-3.5407	2.03204	5.58629e-05	0.00127892
sp|F4I4K5|LPR1_ARATH	-3.5407	2.03204	5.58629e-05	0.00127892
EXB44449	-2.8176	9.02204	5.64172e-05	0.00129089
cassava4.1_032870m	4.85535	1.15944	5.68506e-05	0.00129935
XP_002321848	-5.06902	1.10011	5.68506e-05	0.00129935
comp23588_c0_seq1	-7.6957	0.653269	5.79138e-05	0.00130898
comp42633_c0_seq1	-7.6957	0.653269	5.79138e-05	0.00130898
XP_002516001	-7.6957	0.653269	5.79138e-05	0.00130898
comp54106_c1_seq1	-7.6957	0.653269	5.79138e-05	0.00130898
ACA60731	-4.43333	1.37922	5.77951e-05	0.00130898
XP_002517940	-4.43333	1.37922	5.77951e-05	0.00130898
Potri.009G134200.3	-7.6957	0.653269	5.79138e-05	0.00130898
comp153485_c0_seq1	4.24563	1.46395	5.77951e-05	0.00130898
comp49835_c0_seq1	-7.6957	0.653269	5.79138e-05	0.00130898
comp203731_c0_seq1	7.71743	0.771713	5.79138e-05	0.00130898
XP_007038102	-7.6957	0.653269	5.79138e-05	0.00130898
comp11729_c0_seq1	-7.6957	0.653269	5.79138e-05	0.00130898
comp45856_c0_seq1	-7.6957	0.653269	5.79138e-05	0.00130898
XP_002521164	-7.6957	0.653269	5.79138e-05	0.00130898
XP_002516095	-4.43333	1.37922	5.77951e-05	0.00130898
XP_007009495	-7.6957	0.653269	5.79138e-05	0.00130898
comp22886_c0_seq1	7.71743	0.771713	5.79138e-05	0.00130898
XP_007026431	-7.6957	0.653269	5.79138e-05	0.00130898
comp21125_c0_seq1	-3.29531	2.64991	5.73963e-05	0.00130898
XP_002510883	-4.43333	1.37922	5.77951e-05	0.00130898
XP_002532861	2.8204	7.72659	5.8662e-05	0.00132442
XP_002531850	3.01403	4.12513	5.86599e-05	0.00132442
XP_002323601	3.61529	2.33814	5.94081e-05	0.00134053
comp34866_c0_seq1	-3.91112	1.81513	5.9769e-05	0.00134718
XP_002305590	-3.91112	1.81513	5.9769e-05	0.00134718
XP_006370613	-3.16069	3.22213	5.98031e-05	0.0013472
XP_002526973	-2.8634	5.68344	5.99054e-05	0.00134876
ABP01349	-2.81012	8.20616	6.03448e-05	0.00135791
XP_002520835	-2.94947	4.37096	6.15651e-05	0.0013846
comp38165_c0_seq1	-2.80719	7.98798	6.19454e-05	0.00139239
cassava4.1_017668m	-3.51729	2.01139	6.23733e-05	0.00140123
comp60462_c0_seq1	3.0866	3.59596	6.26783e-05	0.00140731
XP_002520791	-2.8709	5.09534	6.3139e-05	0.00141688
XP_002529533	2.80298	8.30407	6.3228e-05	0.00141809
cassava4.1_020364m	3.71363	2.18103	6.40476e-05	0.00143569
XP_002532657	-3.38836	2.29096	6.51217e-05	0.00145816
XP_002533641	-3.38836	2.29096	6.51217e-05	0.00145816
XP_002531715	2.78762	10.743	6.53636e-05	0.00146278
XP_002301846	-2.82831	5.86253	6.64805e-05	0.00148695
XP_002518865	-2.85139	5.50947	6.6694e-05	0.00149091
XP_002533901	2.7897	8.38974	6.74043e-05	0.00150597
XP_006373209	-3.88421	1.79114	6.76616e-05	0.00151089
cassava4.1_031025m	-2.8748	5.0807	6.77478e-05	0.00151198
XP_002522554	-4.39691	1.34682	6.80293e-05	0.00151744
XP_002313489	-5.02478	1.06082	6.91332e-05	0.00153785
comp199704_c0_seq1	4.81596	1.12533	6.91332e-05	0.00153785
XP_002510174	-5.02478	1.06082	6.91332e-05	0.00153785
comp51462_c4_seq1	-5.02478	1.06082	6.91332e-05	0.00153785
sp|Q9LKI8|TBB_THAWE	-5.02478	1.06082	6.91332e-05	0.00153785
XP_002533745	-2.9369	4.08682	6.92437e-05	0.00153947
XP_002304167	-3.75024	1.97103	6.97257e-05	0.00154935
XP_002526564	-3.18834	2.8927	7.07692e-05	0.00157168
XP_007012985	-2.86437	4.93838	7.08608e-05	0.00157286
XP_002510525	-3.36877	2.2737	7.14438e-05	0.00158493
XP_002513984	-3.33338	2.40494	7.16711e-05	0.00158843
comp44735_c0_seq1	-3.28768	2.51061	7.16791e-05	0.00158843
ADZ48235	3.00148	3.76623	7.17377e-05	0.00158886
XP_002527882	-2.84379	5.10708	7.23436e-05	0.00160141
AAY87459	-2.7706	8.90109	7.26664e-05	0.00160769
XP_002531171	-2.88377	4.56916	7.32238e-05	0.00161914
XP_002524935	-2.9824	3.83635	7.33898e-05	0.00162105
XP_002512868	2.93479	4.26123	7.33704e-05	0.00162105
XP_002322704	2.83428	5.48642	7.35173e-05	0.00162299
XP_002519480	-2.80698	6.02704	7.36426e-05	0.00162488
EMT00232	-4.0799	1.58585	7.38123e-05	0.00162774
CCG81996	7.66522	0.726719	7.44607e-05	0.00163938
comp12334_c0_seq1	7.66522	0.726719	7.44607e-05	0.00163938
XP_002525886	7.66522	0.726719	7.44607e-05	0.00163938
XP_002529223	-2.77607	7.41978	7.50183e-05	0.00165077
XP_007052489	-2.87527	4.75636	7.51237e-05	0.0016522
XP_002513692	-2.85394	4.94905	7.51713e-05	0.00165235
XP_006482345	-3.17541	2.88131	7.52939e-05	0.00165415
XP_002531674	2.77757	7.32782	7.53753e-05	0.00165505
XP_002509750	-2.80697	5.92385	7.54424e-05	0.00165563
XP_006423254	-3.10355	3.24807	7.62543e-05	0.00167255
XP_002519219	-2.83409	5.21626	7.68284e-05	0.00168424
XP_006373095	-3.31526	2.38898	7.81216e-05	0.00171167
XP_002512953	3.54668	2.27796	7.84456e-05	0.00171698
comp23461_c0_seq1	-3.41284	2.12941	7.84905e-05	0.00171698
XP_006385583	-3.41284	2.12941	7.84905e-05	0.00171698
XP_002268667	-2.79441	5.86344	7.99982e-05	0.00174903
XP_002518476	2.75726	8.35946	8.01898e-05	0.00175228
XP_006384664	-2.7821	6.25415	8.10222e-05	0.00176952
XP_002509707	-2.90545	4.02121	8.26289e-05	0.00180364
comp32443_c0_seq2	-4.97915	1.02046	8.43945e-05	0.00183238
comp157541_c0_seq1	-4.97915	1.02046	8.43945e-05	0.00183238
XP_002515811	-4.97915	1.02046	8.43945e-05	0.00183238
XP_002522297	-3.00975	3.23821	8.41013e-05	0.00183238
XP_002520044	-4.97915	1.02046	8.43945e-05	0.00183238
30147.m014306	-4.97915	1.02046	8.43945e-05	0.00183238
XP_002514246	-4.97915	1.02046	8.43945e-05	0.00183238
XP_002514307	-3.14029	2.94725	8.41037e-05	0.00183238
XP_007024292	-4.97915	1.02046	8.43945e-05	0.00183238
comp34816_c0_seq1	4.77547	1.09038	8.43945e-05	0.00183238
AEC03327	-4.04827	1.55775	8.52291e-05	0.00184657
XP_002513333	3.8358	1.62049	8.52291e-05	0.00184657
XP_006378500	-4.04827	1.55775	8.52291e-05	0.00184657
XP_007024508	-4.04827	1.55775	8.52291e-05	0.00184657
XP_002324071	-2.88622	4.4059	8.54312e-05	0.00184997
XP_002525190	2.80564	5.46148	8.55342e-05	0.00185121
XP_002320522	-3.32875	2.23854	8.62073e-05	0.00186479
XP_002527633	-2.79888	5.27927	8.66144e-05	0.00187261
comp51471_c1_seq1	3.6564	2.13082	8.70235e-05	0.00187834
XP_002527026	-3.85679	1.76676	8.711e-05	0.00187834
XP_002533344	3.6564	2.13082	8.70235e-05	0.00187834
comp78393_c0_seq1	-3.85679	1.76676	8.711e-05	0.00187834
comp54716_c0_seq1	2.8401	4.91232	8.69363e-05	0.00187834
XP_002528807	-3.70143	1.92764	8.7455e-05	0.00188379
XP_002519560	-3.70143	1.92764	8.7455e-05	0.00188379
AHI44615	2.79564	5.32414	8.97349e-05	0.00193188
CAH56540	-2.78083	5.8004	9.02417e-05	0.00194177
XP_007210258	2.76106	6.16412	9.11096e-05	0.00195941
XP_002520203	-2.87247	4.39387	9.13733e-05	0.00196404
EXB77034	-2.84244	4.53305	9.15184e-05	0.00196613
XP_007215511	2.73672	7.46046	9.24725e-05	0.00198558
XP_002309300	-3.27832	2.35653	9.30196e-05	0.00199628
XP_002526750	-2.7382	6.8958	9.44213e-05	0.00202529
comp58306_c3_seq1	3.23079	2.694	9.45843e-05	0.00202772
XP_002531754	-4.35955	1.31369	9.50166e-05	0.00203272
comp64809_c0_seq1	-4.35955	1.31369	9.50166e-05	0.00203272
comp23710_c0_seq1	-4.35955	1.31369	9.50166e-05	0.00203272
XP_002325205	4.14863	1.3799	9.50166e-05	0.00203272
XP_007009095	2.74552	6.5569	9.55884e-05	0.00204388
XP_002512318	-7.6346	0.599767	9.63608e-05	0.00204432
XP_006375059	-7.6346	0.599767	9.63608e-05	0.00204432
30078.m002337	-7.6346	0.599767	9.63608e-05	0.00204432
comp291059_c0_seq1	7.61104	0.680245	9.63608e-05	0.00204432
XP_002524959	-7.6346	0.599767	9.63608e-05	0.00204432
XP_002528293	-7.6346	0.599767	9.63608e-05	0.00204432
comp42996_c0_seq1	-7.6346	0.599767	9.63608e-05	0.00204432
AFH36342	-7.6346	0.599767	9.63608e-05	0.00204432
XP_002523593	-7.6346	0.599767	9.63608e-05	0.00204432
XP_002269246	7.55476	0.63219	9.63608e-05	0.00204432
XP_002520826	-7.6346	0.599767	9.63608e-05	0.00204432
XP_002516191	-7.6346	0.599767	9.63608e-05	0.00204432
comp40342_c0_seq1	7.61104	0.680245	9.63608e-05	0.00204432
XP_002524881	-7.6346	0.599767	9.63608e-05	0.00204432
XP_002513010	7.55476	0.63219	9.63608e-05	0.00204432
Bostr.15697s0190.1.p	3.03564	3.41155	9.67282e-05	0.00205105
XP_002524589	2.93261	3.76147	9.72123e-05	0.00206024
XP_002531967	-2.75741	5.84125	9.73175e-05	0.0020614
XP_002526543	-2.8616	4.32475	9.75019e-05	0.00206424
XP_002532538	-2.93931	3.60202	9.81557e-05	0.002077
XP_002510290	-4.01594	1.52911	9.86135e-05	0.00208561
XP_003529672	-3.82884	1.74196	9.9074e-05	0.00209317
XP_002533815	-3.82884	1.74196	9.9074e-05	0.00209317
XP_006485449	2.92182	3.80519	9.91374e-05	0.00209343
XP_002530403	-2.7741	5.31696	9.94333e-05	0.00209859
XP_002517960	-2.76583	5.57428	0.000100588	0.00212186
XP_002315532	-3.10252	2.91408	0.000100704	0.00212321
XP_002532728	-2.76046	5.49523	0.000101501	0.00213891
XP_002307397	-3.15598	2.64859	0.00010162	0.00214031
XP_007017461	-2.76984	5.37018	0.00010191	0.00214532
MDP0000129860	-2.92045	3.78207	0.000102562	0.00215792
XP_002516615	-2.81734	4.68284	0.000102691	0.00215954
XP_002530206	-4.93202	0.978962	0.000103439	0.00216744
XP_002521629	-2.72682	6.80775	0.000103224	0.00216744
comp46861_c3_seq1	-4.93202	0.978962	0.000103439	0.00216744
comp163238_c0_seq1	4.73381	1.05455	0.000103439	0.00216744
XP_007209083	-4.93202	0.978962	0.000103439	0.00216744
XP_002517800	-4.93202	0.978962	0.000103439	0.00216744
XP_007048310	-4.93202	0.978962	0.000103439	0.00216744
XP_002517399	-2.75084	5.69943	0.000104118	0.00218054
XP_002322669	-2.75739	5.55481	0.00010419	0.00218094
XP_002318950	-2.76056	5.23073	0.00010502	0.00219718
XP_002520002	2.74219	6.06247	0.000105448	0.00220501
XP_002510197	-2.74153	5.86689	0.000106616	0.00222828
comp53547_c2_seq14	3.61694	2.09634	0.000107311	0.00224051
XP_002528382	3.61694	2.09634	0.000107311	0.00224051
XP_002516964	2.89381	3.8321	0.000107899	0.00224933
mrna21536.1-v1.0-hybrid	-2.95771	3.19279	0.00010788	0.00224933
XP_002513166	-2.95771	3.19279	0.00010788	0.00224933
XP_002520205	-2.84331	4.27805	0.000108536	0.00226146
XP_006472714	-3.65091	1.88292	0.000110253	0.00229606
XP_002325454	-2.74451	5.45571	0.000110632	0.00230278
XP_002302284	-2.89578	3.80576	0.000111548	0.00232066
XP_002514716	-2.83039	4.35718	0.000112093	0.00233081
XP_004137847	4.11479	1.35074	0.000112765	0.0023412
XP_002519686	-4.32119	1.2798	0.000112765	0.0023412
comp43357_c0_seq1	4.11479	1.35074	0.000112765	0.0023412
XP_002510356	-3.80034	1.71674	0.000112865	0.00234209
AAR92206	-2.94297	3.31473	0.000113182	0.00234747
comp164199_c0_seq1	3.77824	1.57088	0.00011434	0.00237029
XP_002520088	-2.79595	4.43955	0.000115354	0.00239009
XP_002519665	-2.93982	3.24617	0.00011612	0.00240475
XP_002520302	2.69928	6.87739	0.000116798	0.00241756
XP_003588337	3.30428	2.45421	0.000116899	0.00241841
XP_006467961	2.71347	6.11366	0.000117589	0.00243147
XP_002516953	-2.82235	4.29057	0.000117914	0.00243695
XP_002514384	-3.32281	2.05064	0.000119357	0.00246178
XP_002514043	-3.32281	2.05064	0.000119357	0.00246178
XP_002518446	-3.32281	2.05064	0.000119357	0.00246178
XP_002513061	3.57638	2.061	0.000119357	0.00246178
XP_002512321	-2.88802	3.70712	0.000120081	0.00247547
XP_002313763	3.06497	2.91046	0.000120964	0.00249242
XP_002540459	2.68032	8.01026	0.000121831	0.002509
XP_002515546	-3.15191	2.5239	0.000121962	0.00251044
XP_002526668	2.68275	7.3611	0.000123277	0.00253623
XP_002520566	-2.76135	4.94497	0.00012356	0.00254076
XP_002529412	-3.36821	1.88102	0.000124037	0.00254929
XP_002532588	-2.92335	3.29766	0.000124291	0.00255193
XP_002530950	-2.68627	6.9518	0.000124267	0.00255193
comp47727_c1_seq1	7.49618	0.582444	0.000125561	0.0025536
comp240380_c0_seq1	7.49618	0.582444	0.000125561	0.0025536
XP_002511780	-7.5708	0.544254	0.000125561	0.0025536
XP_002511540	-2.68182	7.10333	0.000124548	0.0025536
comp51212_c2_seq1	-7.5708	0.544254	0.000125561	0.0025536
comp52110_c0_seq1	-7.5708	0.544254	0.000125561	0.0025536
XP_002517528	-7.5708	0.544254	0.000125561	0.0025536
comp45435_c0_seq2	-7.5708	0.544254	0.000125561	0.0025536
XP_002518918	-7.5708	0.544254	0.000125561	0.0025536
comp47564_c0_seq1	-7.5708	0.544254	0.000125561	0.0025536
XP_006484055	-7.5708	0.544254	0.000125561	0.0025536
[truncated: 653 more rows]
